# Supplementary material for: Cell Development Deficiency and Gene Expression Dysregulation of Trisomy 21 Retina Revealed by Single-Nucleus RNA Sequencing
Source: Front Bioeng Biotechnol. 2020 Sep 23;8:564057. doi: 10.3389/fbioe.2020.564057 (PMC7538860; doi:10.3389/fbioe.2020.564057)
Supplement: Supplementary Table 1 — Retina cell type markers collected from literatures. [file Table_1.XLSX]

## Sheet: Human
Supplementary Table 1. Retina cell type markers collected from literatures.
Cell type	Markers	References
RGC	STMN2, DCX, GAP43, OLFM1, NEFL, GRIA2, NEFM, SYT4, HOXB5, ONECUT2	Collin J, et al. Stem Cells. 2019 May;37(5):593-598. doi: 10.1002/stem.2963.
Rod PR	OTX2, NEUROD4, NRL, LHX4, PCBP4, GADD45G, VSX1, ROM1, GNAT1, RP1
Cone PR	IMPG2, PDE6H, GUCA1A, RIMS2, GNB3, SEPT4, GNGT2, ARR3, RCVRN, LMOD1
MG	SPP1, VIM, DKK3, CLU, HES1, IFITM3, SFRP2, WIF1, GPX3, TF
RRE	TYRP1, PMEL, COL8A1, BEST1, ENPP2, DCT, SERPINF1, TIMP3, RNASE1, SFRP1
ECM	DCN, TGFBI, LGALS1, COL1A1, PI15, COL3A1, MGP, COL1A2, APOD, TIMP1
Mitotic	MKI67, UBE2C, NUSAP1, TOP2A, TPX2, CENPF, SMC4, HMGB2, CCNB1, HIST1H4C
RGC	SCL17A6/NEFL	Timothy J. Cherry, et al. bioRxiv 412361; doi: https://doi.org/10.1101/412361
BC	VSX2, PRKCA, GRM6
AC	GAD1
HC	ONECUT2
Rod PR	NR2E3
Cone PR	ARR3, PDE6H
MG	CLU, APOE
Astrocytes	GFAP
RGC	PRPH, FKBP1B, GAP43, POU4F2, POU4F1	Lu Y, et al. Dev Cell. 2020 May 18;53(4):473-491.e9. doi: 10.1016/j.devcel.2020.04.009.
BC	TRPM1, PCP2, VSX1, VSX2
AC	LHX9, PRDM13, GAD2, SLC6A9, TFAP2A, GAD2,
HC	GRIA3, TMOD1, LHX1, ONECUT1
MG	CRYM, PET112, RLBP1, SLC1A3, SOX9
Astrocytes	ANGPT1, IFI44L, GFAP, S100A1
RPC	NAP1L1, DEK, ASCL1, HES1,PAX6, SOX2
PR	MATK, MAOA, CRX, AIPL1, RCVRN, PDC, AIPL1
Microglia	GPR34, FCGR1A, CX3CR1, C1QC, C1QB, CX3CR1
RGC	NEFL, GAP43, SNCG	Samuel W. Lukowski, et al. bioRxiv 425223; doi:https://doi.org/10.1101/425223
BC	VSX2, OTX2
AC	GAD1, CALB1, CHAT
HC	ONECUT1, ONECUT2
Rod PR	PDE6A, CNGA1, RHO
Cone PR	ARR3, GNGT2, GUCA1C
MG	RLBP1/CRALBP
Astrocytes	GFAP
Microglia	HLA-DPA1, HLA-DPB1, HLA-DRA
RGC	RBPMS	Liang Q, et al. Nat Commun. 2019 Dec 17;10(1):5743. doi: 10.1038/s41467-019-12917-9.
BC	TRPM1
AC	GAD1
HC	SEPT4
Rod PR	PDE6A,GNAT1,NR2E3,PDE6G,CNGA1,SAG,ROM1,RHO
Cone PR	ARR3,GUCA1B,GUCA1C,OPN1LW,PDE6H,CNGB3,GNAT2,RD3,PDE6C
MG	SLC1A3

## Sheet: Mouse
Supplementary Table 1. Retina cell type markers collected from literatures.
Cell type	Markers	Reference
BC	Vsx2, Otx2, Scgn, Pcdh17, Pcdh10, Erbb4, Nnat, Col11a1, Sox6, Chrm2, Slitrk5, Lrrtm1, Cck, Lect1, Igfn1, Serpini1, Cpne9, Vstm2b, Casp7	Shekhar K, et al. Cell. 2016 Aug 25;166(5):1308-1323.e30. doi: 10.1016/j.cell.2016.07.054.
AC	Chat, Gad1, Gad2, Slc17a8, Slc6a9, Gjd2, Ebf3, Gng7, Gbx2, Tpbg, Slitrk6, Maf, Tac2, Loxl2, Vip, Glta1,Igfbp5, Pdgfra, Slc35d3, Car3, Fgf1, Igf1, Col12a1, Ptgds, Ppp1r17, Cck, Shisa9, Pou3f3	Evan Z Macosko,et al. Cell. 2015 May 21;161(5):1202-1214. doi: 10.1016/j.cell.2015.05.002.
Rod PR	Gnat1, rhodopsin, Guca1b, phosducin, Pde6b, Pde6g, recoverin, Nrl	Goetz JJ, et al. J Vis Exp. 2012 Apr 19;(62):3824. doi: 10.3791/3824.
BC	Pcp2, Cabp5, Vsx2, Gnb3
RGC	Sncg, Nefm, Nefl, Gap43, Pou4f1, Pouf4f2, Ebf3
AC	Tcfap2b, Tcfap2a, Kcna5, Nr4a2, Scube2
Progenitors	Sox2, Fos, Hes1	Lo Giudice Q, et al.Development. 2019 Sep 9;146(17):dev178103. doi: 10.1242/dev.178103.
Neuroblasts	Prc1, Sstr2, Penk
RGC	Isl1, Pou4f2
PR	Crx
AC/HC	Onecut2, Lhx1
RPC	Pax6,Vsx2,Lhx2	Brian S. Clark,et al. bioRxiv 378950; doi: https://doi.org/10.1101/378950
early RPC	Fgf15,Sfrp2,Nifa,Nfib,Nfix
late RPC	Ceym,Car2
early neurogenic cells	Gadd45a,Sox11,Elavl3,Gal,Atoh7,Onecut1,Onecut2,Dlx1,Dlx2
late neurogenic cells	Gadd45g,Rgs16,Prdm1,Otx2,Ascl1
GABAergic AC	Dlx1,Dlx2
HC	Lhx1,Lhx1os,Onecut1,Onecut2
RGC	Isl1,Pou4f2,Sox11,Atoh7
PR	rhodonsin,gucala,ABCR,recoveria,Pde6a,Gnat1,Gnaa1,Pde6b,Irbn,Phosducin,Roml,Protocadherin,Tuln1,Crx,Nr2e3,Nrl,NeuroD1	Jeffrey M Trimarchi, et al. J Comp Neurol. 2007 Jun 20;502(6):1047-65. doi: 10.1002/cne.21368.
ACS	NeuroD1
RGCs	rhodonsin,Roml,Crx
Cell type	Markers	Reference
RGC subtypes	Gene Symbol	Rheaume BA, et al. Nat Commun. 2018 Jul 17;9(1):2759. doi: 10.1038/s41467-018-05134-3.
1	BCO2
1	MMP2
2	BARHL1
2	FMO1
2	LHX9
3	MET
3	TRAF3IP3
3	MC4R
3	FST
3	LYVE1
3	APELA
3	SHISA2
3	CNIH3
3	GM12454
4	KCNS1
4	D7ERTD443E
4	MMP14
4	CYS1
4	TUSC5
4	4931429I11RIK
4	1700121L03RIK
4	SIPA1L2
5	EGLN3
5	SOSTDC1
5	NNMT
5	TGM6
5	ELMO3
6	CAV1
6	GM13470
6	PDLIM5
6	CHRDL1
6	PSMB9
6	S100Z
6	BMPR1B
6	BTC
6	NMI
6	1700003F12RIK
6	BST2
6	VAX2OS
6	AREG
6	OASL2
6	GPC5
6	SKA3
6	RBKS
6	IFI35
6	IRF2
6	MLIP
6	NR2F1
6	ALG10B
6	SCML2
7	PDE1A
7	CAR3
7	DGKH
7	CASP4
7	GPR83
7	MYLK
7	SEZ6
7	CAR2
7	PKNOX2
7	ST18
7	PELI2
8	WISP1
8	TG
8	CDH9
8	C1QL2
8	FAM89A
8	GPR39
8	MYL4
8	MKRN2OS
8	OTOS
8	SPON1
8	RNASE12
8	SAA2
9	PIP5K1B
9	SLC7A11
9	CDK15
10	PKIB
10	KIF26A
10	GM16499
11	PRPS2
11	STXBP6
11	9530077C05RIK
11	TPBGL
11	GJC1
11	ARMC2
11	LACC1
11	SYNPO
11	HCRTR2
12	6430710C18RIK
12	ADGRL2
12	ARHGAP31
13	COL12A1
13	AMIGO2
13	MISP
14	H2-DMB2
14	H2-DMB1
14	JAM2
14	GM10631
14	NR0B1
14	PCGF5
14	FAM150B
15	BEND4
15	CMBL
15	WNT11
15	TMPRSS7
15	TUBB6
16	ADAMTS2
16	CREB3L2
16	WFDC1
16	RGCC
16	PRKCG
16	PAMR1
16	LRRC32
16	PANTR1
16	ARHGAP27OS2
16	UNC5B
16	RGS16
16	RBM20
16	1810041H14RIK
16	MUC15
16	GM27151
16	COL23A1
17	SOX9
17	NEK7
17	AGA
18	GM13111
18	POSTN
18	ADAM7
18	CD9
18	A730049H05RIK
18	RRAD
18	HMCN1
18	SNX31
18	PRDM16
18	PABPC1L
18	MFNG
19	UTS2B
19	ESRRB
19	ANXA11
19	LIMS2
19	ADAMTS5
19	CFAP77
19	GPRC5C
19	D630033O11RIK
19	HES1
19	CLDN11
19	PCDH20
19	LMO2
19	QRFPR
19	4833423E24RIK
20	KCNG1
20	ARHGEF26
20	VCAN
20	KCNS3
20	SERPINB1B
21	SERPINB12
21	FES
21	GPX6
21	NXPH4
21	NETO1
21	AGMAT
21	ARHGAP22
21	ZIC2
22	KRT81
22	TGFB3
22	FGD2
22	NAB2
22	GRB7
22	A230077H06RIK
22	SLC16A9
22	CKM
22	ABCC8
22	NR3C2
22	STEAP1
22	PLCH2
22	CRB3
22	GM26620
22	URB2
23	ADORA2A
23	CHRNB4
23	ADGRG6
23	TIPARP
23	CHRNA5
23	CSRP3
23	SLC7A3
23	HIST1H1C
23	PTGS1
23	TGFB2
23	GPC6
23	FAM92B
23	FAM129A
23	TCF7L2
24	PROX1
24	PROX1OS
24	CHIA1
24	RUNX2
24	PIFO
24	GM42722
24	COL19A1
24	CTHRC1
25	GNA14
25	TCF24
25	WNT4
25	FBP2
25	IGF2
25	6430628N08RIK
25	CYP1B1
25	H19
25	A230065H16RIK
25	BAIAP3
25	TRABD2B
25	XLR
25	GLDN
25	RERG
25	AEBP1
25	A330009N23RIK
25	PRM1
25	MAP3K6
25	NPPA
25	PRR33
25	ANGPTL2
25	PRSS34
25	FOXO1
25	IFITM10
25	ANKRD6
25	C1QL1
25	XYLT1
25	NR4A3
25	ALDH1A1
25	CHODL
25	TRPC7
25	RASGRP1
25	PLEKHA2
25	GSTA4
25	FGF14
25	HAP1
26	EYA2
27	DCN
27	RUNX1
27	COL13A1
27	PODN
27	COL28A1
27	SKAP1
27	AVIL
27	PAPPA2
27	C1GALT1
27	PALMD
27	GM11413
27	CFP
27	SLC35F2
27	MEF2C
28	PLPP3
28	NFIA
28	GAS1
28	BBOX1
28	LIMA1
29	FAM19A4
29	HSD11B2
29	GPR101
29	PTGFR
29	RP23-407N2.2
29	CRYM
29	PTPRT
29	PIEZO2
29	COLQ
29	SCN7A
29	ALDH1L1
29	RHOJ
29	NTS
30	THBD
30	ATP2A1
30	GFRA3
30	VIT
30	NTF3
30	SSTR2
30	NTN1
30	BOC
30	SST
30	PDZK1IP1
30	LMO7
30	TMEM184A
31	TRHR
31	DRD5
31	HTR2A
31	NEUROD6
31	OXTR
31	CYR61
31	CCER2
31	MAPK4
31	MMP17
31	1810011O10RIK
31	OAS1E
31	NHLH1
31	LCT
32	MMP12
32	GM2716
32	RP24-339E15.5
32	MYH13
32	NPY
32	MYH2
32	ROBO1
32	PTH2R
32	PDE11A
32	FIBCD1
32	PAPPA
32	GPC4
32	WIF1
32	MYH8
32	ANKRD34C
32	OLFML3
32	RHBDL3
32	GM43194
32	CLRN1
32	IGFBP7
32	NET1
32	SYT6
32	PLXND1
32	KLRG2
32	FLT4
32	SLC17A8
32	GM10941
32	COL18A1
32	TBX5
32	PTPRK
32	SHISA3
32	GPR88
32	FSTL4
33	CST12
33	MYBPC3
33	GUCA1B
33	TFF3
33	IL1RAPL2
33	1700011I03RIK
33	TNXB
33	SPAG5
33	FLNC
33	CHRM5
33	GPRC5B
33	EDNRB
33	2810030D12RIK
33	TTC23
33	GSG1L
33	CD248
33	TMEM255B
33	PCSK9
33	SPP1
33	H2-EB1
33	CTXN3
33	PRPH
33	S100B
33	SAT1
33	SLC4A5
34	ZIC1
34	ZIC4
34	SLC22A3
34	DAB2
34	DAPK2
34	MYO18B
34	CCDC153
34	ULK4
34	6430573F11RIK
34	WNT8B
34	CFAP206
34	HR
34	TRAPPC3L
34	ADGRG2
34	A830036E02RIK
34	SCUBE2
34	KIT
35	PTPN22
35	GM26612
35	ITGB5
35	TTN
35	NPR1
35	PROKR1
35	SNX9
35	GM43270
35	CALCB
35	LINGO4
35	ZFP385B
35	RABL3
35	PVRL4
35	ARSJ
36	FRK
36	TNFRSF11B
36	EDN1
36	HS3ST3B1
36	1700015G11RIK
37	SNTN
37	GM765
37	GM11100
37	ETNPPL
37	STRA6
37	TAGLN2
37	HRK
37	FRMPD3
37	GPC3
37	SHISA6
37	GPR6
37	SLC4A4
37	ONECUT3
37	SPATA13
37	CREB5
37	SNX7
37	COL5A2
37	MST1R
38	ATP6V1C2
38	ERBB4
38	SLC35F3
39	CRISP1
39	GM2115
39	TNC
39	CRH
39	RPH3AL
39	DYTN
39	CHRM1
39	SLN
39	BACE2
39	SPEM1
39	PPL
39	KCNG2
39	CCDC13
39	GAD2
39	KCNIP2
39	CHST2
39	COL5A1
39	LAMA3
39	TMEM200C
39	LRAT
39	DOC2B
39	ARHGAP28
39	FN3KRP
39	PCDHA12
39	BAZ1A
39	AMHR2
40	INO80DOS
40	PM20D2
40	ANGPT1
40	HEATR1
40	CLEC10A
40	CKLF
40	A130014A01RIK
40	FANCG
40	A730046J19RIK
40	ALDH6A1
40	GMIP
40	CENPV
40	GPSM2
40	DENND2A
40	B230369F24RIK
40	6330403A02RIK
40	SLITRK1
40	2810429I04RIK

## Sheet: Chick
Supplementary Table 1. Retina cell type markers collected from literatures.
Cell type	Markers	Reference
m RPCs	ID1, NR2E1, SOX9, HES1, VSX2, CYP1B1, IRX6, GJA1, HEYL	Laboissonniere LA, et al. J Comp Neurol. 2017 Aug 15;525(12):2735-2781. doi: 10.1002/cne.24241.
restr RPCs1	VSX2, HES1, E2F1, DIO3, TFAP2D, HES5, VSX1, ASCL1, NEUROG2, NEUROD4, NOTCH1, OLIG2, DLL1, RAX
restr RPCs2	VSX2, HES1, E2F1, DIO3, TFAP2D, HES5, VSX1, ASCL1, NEUROG2, NEUROD4, NOTCH1, OLIG2, DLL1, RAX
cPR1	B3GAT2, DIO2, RBP4, NFIB, OTX2, CA10, RXRG, CBFA2T3, CASZ1
cPR2	RBP4, OTX2, RXRG, CBFA2T3, CASZ1, EGFLAM, SALL1, ISL2, THRB, GNGT2, EDIL3
ch PC	RBP4, RXRG, CBFA2T3, EGFLAM, SALL1, THRB, ISL2, CAMK1D
HCs1	TFAP2A, LHX1, ONECUT2, TFAP2B, FGF19, ONECUT3, ONECUT1, PTF1A, PROX1, PRDM13, SLIT1
HCs2	TFAP2A, TFAP2B, FGF19, PRDM13, NRXN3, TFAP2C, GABRG2, PAX6, SLIT1
A/H/R	DLX2, HEY1, DLX1, ITGA6, ELAVL2
RGCs	DLX2, HEY1, DLX1, EBF3, GAP43, POU4F3, ISL1, SP8, POU4F2, EBF2, SOX12
New	OLIG2, EDIL3, FGF19, ONECUT3, ONECUT1, PROX1, NRXN3, SLIT1, SOX12, SP8

## Sheet: Monkey
Supplementary Table 1. Retina cell type markers collected from literatures.
Cell type	Markers	Reference
RGC	RBPMS, SLC17A6, SNCG, SYT2	Peng Y, et al.Cell. 2019 Feb 21;176(5):1222-1237.e22. doi: 10.1016/j.cell.2019.01.004.
BC	CHTF18, TMEM215, VSX2, CABP5
MG	APOE, GLUL, RLBP1, CRYAB
Cone PR	GNGT2, GUCA1C, ARR3, OPN1M/LW
Rod PR	SAG, RHO, GNAT1, NRL
AC	TFAP2B, TFAP2A, GAD1
HC	SLC12A7, RET, ONECUT2, NRSN1

## Sheet: zerbafish
Supplementary Table 1. Retina cell type markers collected from literatures.
Cell type	Markers	Reference
MG	Gfapl,Kcnj10	Rueda EM,et al. Cell Rep. 2019 May 7;27(6):1637-1649.e6. doi: 10.1016/j.celrep.2019.04.047.
RPC	lhx2b,Pax6a,Six3a,Vsx2,Notch1a
RGC	zath5,ndrg4,calb2a,cry3,gabrb2,inab,gng3,irx5a,bhlhe22,sncb,pbx3b,pou4f2	Mullally M, et al.Zebrafish. 2016 Aug;13(4):272-80. doi: 10.1089/zeb.2015.1184.
AC	barhl2(zgc:113948),tfap2a（ fb83f04）
PR	crx,otx2b
GC	alcamb,cxcr4b,gc34,L3,Tg (ath5:GFP),Tg (brn3c: gap43-GFP)	Andrei Avanesov,et al. Methods Cell Biol. 2010;100:153-204. doi: 10.1016/B978-0-12-384892-5.00006-2; J Malicki, et al. Methods Cell Biol. 2016;134:257-334. doi: 10.1016/bs.mcb.2016.04.017.
AC	Ap2α,Ap2β,GABA,GAD67,Hu C/D,,Choline acetyltransferase,Neuropeptide Y,Parvalbumin,pax6a (pax6.1),Serotonin,Somatostatin,Substance P,Tyrosine hydroxylase
BC	vsx1,vsx2,Protein kinase C-β1,Tg(nyx::Gal4VP16; UAS::MYFP)
HC	Cx 52.6,Cx 55.5,Horizin
Photoreceptor	Tg (opn1sw1: EGFP),NDRG1,Tg (xops: GFP),Zpr1 (FRet 43),Zpr3 (FRet 11),Zs-4
Müller glia	GFAP,Tg (gfap: GFP)
Plexiform layer	Phalloidin,Snap-25,SV2,Syntaxin-3
Optic lobe	pax2a (pax 2),rx1 (zrx1),rx2 (zrx2),rx3 (zrx3),six3a (six3),six3b (six6),vax2
RGC/AC	atoh7,ndrg4,calb2a,cry3,gabrb2,inab,gng3,irx4b,irx5a,bhlhe22,sncb,pbx3b	Mullally M, et al. Zebrafish. 2016 Aug;13(4):272-80. doi: 10.1089/zeb.2015.1184.
RGC/AC/rod-PR	atoh7,barhl2,tfap2a,pax6a,isl1,pou4f2,neurod,crx,otx2
