# Supplementary material for: Cell Development Deficiency and Gene Expression Dysregulation of Trisomy 21 Retina Revealed by Single-Nucleus RNA Sequencing
Source: Front Bioeng Biotechnol. 2020 Sep 23;8:564057. doi: 10.3389/fbioe.2020.564057 (PMC7538860; doi:10.3389/fbioe.2020.564057)
Supplement: Supplementary Table 2 — Cluster DEGs and GO enrichment. [file Table_2.XLSX]

## Sheet: DEGs
Supplementary Table 2.1. DEGs of each cluster
p_val	avg_logFC	pct.1	pct.2	p_val_adj	cluster	gene
5.82341e-293	2.30363	0.819	0.157	1.18769e-288	0	OPCML
3.89592e-234	2.21195	0.702	0.127	7.94573e-230	0	LINC00276
9.13035e-219	2.08215	0.744	0.187	1.86214e-214	0	NRG1
6.40087e-213	2.07975	0.689	0.148	1.30546e-208	0	COL8A1
3.5456e-204	1.7272	0.811	0.28	7.23125e-200	0	OTX2-AS1
1.47924e-197	1.756	0.774	0.239	3.01692e-193	0	PLD5
1.77883e-194	1.46477	0.918	0.47	3.62793e-190	0	TRPM1
1.01863e-179	2.02284	0.561	0.089	2.07749e-175	0	MYRIP
8.85977e-170	0.951941	0.994	0.755	1.80695e-165	0	TRPM3
2.39469e-149	1.48161	0.742	0.299	4.88398e-145	0	ADAMTSL3
3.31714e-139	1.78124	0.533	0.117	6.7653e-135	0	ERBB4
4.25214e-139	1.56522	0.642	0.21	8.67224e-135	0	BEST1
3.88086e-131	1.69409	0.536	0.131	7.91502e-127	0	CLIC6
1.72683e-125	1.2197	0.72	0.281	3.52186e-121	0	NCKAP5
2.44035e-124	1.48963	0.592	0.177	4.9771e-120	0	CACNB2
3.51047e-121	1.33415	0.684	0.265	7.15961e-117	0	NRG3
1.38068e-120	1.25458	0.776	0.423	2.8159e-116	0	NBEA
1.60459e-119	1.38856	0.694	0.305	3.27255e-115	0	ITGAV
2.73939e-114	1.86208	0.331	0.034	5.58698e-110	0	BMP6
4.09675e-112	1.6147	0.44	0.089	8.35532e-108	0	FYB2
2.75501e-109	1.63115	0.454	0.101	5.61884e-105	0	SHANK2
2.29704e-107	1.25313	0.639	0.243	4.68481e-103	0	EGFEM1P
1.12925e-105	1.48342	0.503	0.138	2.30311e-101	0	APOLD1
3.02908e-104	1.53029	0.499	0.142	6.1778e-100	0	DAAM1
1.31373e-103	1.20851	0.663	0.278	2.67935e-99	0	GPM6A
1.24755e-97	1.53045	0.439	0.108	2.54438e-93	0	PRDM16
1.87723e-97	1.41593	0.574	0.226	3.82861e-93	0	PHACTR2
3.94312e-97	1.44445	0.545	0.195	8.04199e-93	0	PDZD2
8.67723e-95	1.51245	0.468	0.133	1.76972e-90	0	SMC6
2.28151e-92	0.943559	0.806	0.489	4.65314e-88	0	TNRC6A
5.8201e-85	1.46297	0.425	0.116	1.18701e-80	0	PITPNA
1.80661e-84	1.62973	0.274	0.034	3.68458e-80	0	AC016152.1
1.55489e-83	1.49313	0.414	0.114	3.1712e-79	0	CRISPLD1
2.12596e-81	0.30161	1	1	4.3359e-77	0	MALAT1
4.6511e-79	1.00383	0.642	0.299	9.48591e-75	0	TYR
8.29098e-73	1.33767	0.398	0.115	1.69095e-68	0	PCAT1
4.2746e-71	1.30656	0.394	0.114	8.71805e-67	0	RBM47
7.18314e-68	1.39105	0.318	0.074	1.465e-63	0	PTPRT
1.20898e-66	1.43136	0.259	0.044	2.46572e-62	0	COL4A3
7.42675e-64	1.16045	0.478	0.191	1.51468e-59	0	ZNF385D
2.05343e-63	0.992551	0.606	0.328	4.18798e-59	0	SORBS2
1.32914e-62	1.24273	0.347	0.098	2.71079e-58	0	RPE65
1.38466e-62	1.28642	0.334	0.091	2.82401e-58	0	CNKSR3
1.51944e-62	0.973962	0.592	0.309	3.09889e-58	0	NAV3
3.29198e-62	1.29532	0.357	0.103	6.71399e-58	0	KCNIP4
2.34554e-60	0.848509	0.705	0.48	4.78373e-56	0	PARD3B
8.55801e-60	1.22768	0.393	0.137	1.74541e-55	0	SCAI
6.44855e-57	1.14397	0.357	0.112	1.31518e-52	0	SHROOM3
1.02287e-56	1.23619	0.352	0.112	2.08614e-52	0	VAT1L
4.51135e-56	0.906292	0.577	0.313	9.20089e-52	0	GULP1
5.76474e-56	1.08554	0.464	0.201	1.17572e-51	0	CACNA1C
7.32195e-55	1.11371	0.384	0.136	1.49331e-50	0	CPEB4
1.69113e-52	1.09005	0.419	0.17	3.44906e-48	0	ABCC5
4.66267e-51	1.21605	0.269	0.068	9.50952e-47	0	GEM
2.28297e-50	1.18109	0.262	0.064	4.65611e-46	0	DPP10
4.30793e-50	0.942876	0.518	0.257	8.78602e-46	0	CTNND2
5.12156e-49	1.14143	0.368	0.139	1.04454e-44	0	PLCE1
3.62752e-48	1.2331	0.276	0.077	7.39833e-44	0	ENPP2
1.58282e-47	1.18474	0.311	0.101	3.22817e-43	0	APC
1.10781e-46	1.22624	0.301	0.095	2.25937e-42	0	VEGFA
2.33952e-46	0.791144	0.588	0.331	4.77145e-42	0	TENM2
1.48336e-44	0.777637	0.575	0.321	3.02532e-40	0	KCND2
8.16062e-44	1.18757	0.258	0.072	1.66436e-39	0	ITGB8
6.40526e-43	1.06603	0.34	0.131	1.30635e-38	0	SLC6A13
1.26205e-40	1.02803	0.38	0.171	2.57395e-36	0	BASP1
5.35447e-40	1.08848	0.369	0.163	1.09204e-35	0	LARGE1
1.14883e-39	1.08569	0.251	0.075	2.34304e-35	0	BMP7
2.25712e-39	0.943044	0.436	0.222	4.6034e-35	0	ZNF536
5.98269e-39	1.08971	0.255	0.079	1.22017e-34	0	AKAP6
1.87248e-37	1.01246	0.359	0.16	3.81893e-33	0	RNF130
4.07378e-37	0.769417	0.56	0.362	8.30848e-33	0	RABGAP1L
1.13744e-36	0.973543	0.28	0.098	2.31981e-32	0	NCAM2
6.84838e-36	0.747658	0.595	0.421	1.39673e-31	0	IMMP2L
1.94924e-35	0.919135	0.414	0.21	3.97548e-31	0	STOX2
8.74528e-35	0.750152	0.469	0.27	1.7836e-30	0	PMEL
1.06074e-32	0.979737	0.273	0.103	2.16338e-28	0	OTX2
2.83392e-30	0.911793	0.287	0.118	5.77979e-26	0	HDAC9
3.71957e-30	0.779643	0.396	0.209	7.58606e-26	0	MITF
1.17449e-29	0.42934	0.74	0.607	2.39537e-25	0	PTPRG
3.62821e-29	0.85136	0.337	0.162	7.39974e-25	0	SEMA3C
8.77988e-29	0.908433	0.309	0.142	1.79066e-24	0	SERPINF1
1.22552e-27	0.571361	0.631	0.472	2.49946e-23	0	KIAA1217
1.25841e-27	0.890266	0.315	0.151	2.56654e-23	0	SLC16A8
2.32409e-26	0.560465	0.6	0.422	4.73999e-22	0	FLRT2
5.8163e-26	0.811345	0.461	0.308	1.18623e-21	0	FMNL2
2.79477e-25	0.890062	0.291	0.139	5.69993e-21	0	MTSS1
4.80004e-25	0.39222	0.752	0.628	9.78968e-21	0	TIMP3
7.84665e-25	0.889081	0.292	0.142	1.60032e-20	0	NLK
9.50719e-25	0.832458	0.326	0.167	1.93899e-20	0	TMEM117
1.56257e-24	0.571546	0.579	0.455	3.18687e-20	0	APP
2.33674e-24	0.633421	0.475	0.304	4.76579e-20	0	LSAMP
3.52433e-24	0.796748	0.32	0.168	7.18787e-20	0	SMARCC1
8.75602e-24	0.806358	0.27	0.123	1.78579e-19	0	MAN2A1
2.02728e-23	0.778467	0.313	0.158	4.13463e-19	0	ANK2
8.93957e-23	0.635135	0.464	0.307	1.82322e-18	0	CELF2
2.07526e-22	0.807525	0.347	0.197	4.2325e-18	0	RANBP17
6.38112e-21	0.782789	0.274	0.137	1.30143e-16	0	PKNOX2
3.03227e-20	0.707601	0.323	0.181	6.18431e-16	0	TYRP1
7.10689e-20	0.41276	0.5	0.33	1.44945e-15	0	SLC38A11
1.18499e-19	0.682131	0.411	0.271	2.41679e-15	0	LIMCH1
1.43444e-18	0.714176	0.338	0.206	2.92554e-14	0	FAM13A
1.65466e-18	0.368754	0.493	0.322	3.37467e-14	0	DLGAP1
1.27109e-17	0.52827	0.49	0.359	2.5924e-13	0	FHIT
1.2863e-17	0.693644	0.368	0.241	2.6234e-13	0	PLEKHA5
5.95005e-17	0.72521	0.27	0.149	1.21351e-12	0	KANK1
1.40861e-16	0.628017	0.322	0.196	2.87286e-12	0	SLC2A1
5.70641e-16	0.686372	0.266	0.147	1.16382e-11	0	SGMS1
1.30513e-14	0.561623	0.294	0.171	2.66181e-10	0	CCBE1
2.46557e-14	0.587643	0.369	0.258	5.02853e-10	0	CST3
3.56163e-14	0.657934	0.299	0.185	7.26395e-10	0	ABR
4.27447e-14	0.672851	0.265	0.156	8.71778e-10	0	UVRAG
4.15285e-13	0.690583	0.26	0.156	8.46975e-09	0	TMEM98
1.65547e-12	0.596652	0.288	0.186	3.37633e-08	0	FRZB
3.17655e-12	0.619304	0.286	0.184	6.47857e-08	0	SASH1
1.62058e-11	0.573559	0.336	0.237	3.30517e-07	0	PTPN13
2.49339e-10	0.516481	0.272	0.176	5.08527e-06	0	SLC7A6
2.64375e-10	0.29788	0.611	0.543	5.39193e-06	0	PRKG1
3.60983e-10	0.453021	0.408	0.316	7.36224e-06	0	NEDD4L
3.66446e-10	0.283374	0.744	0.725	7.47366e-06	0	RORA
4.21661e-10	0.559984	0.297	0.206	8.59977e-06	0	PITPNC1
1.04847e-09	0.561471	0.256	0.17	2.13835e-05	0	UBE2E2
1.79562e-09	0.482669	0.329	0.24	3.66216e-05	0	WWTR1
4.44755e-09	0.469627	0.433	0.359	9.07078e-05	0	SULF1
2.59945e-08	0.519968	0.272	0.192	0.000530157	0	ROR2
3.36575e-08	0.537511	0.255	0.179	0.000686445	0	TNFRSF14
6.08109e-08	0.336172	0.499	0.444	0.00124024	0	TTC3
1.12943e-07	0.357316	0.345	0.263	0.00230347	0	COLEC12
9.52239e-07	0.308105	0.447	0.387	0.0194209	0	SON
2.67749e-06	0.477233	0.287	0.226	0.0546073	0	SYNE1
3.15511e-06	0.36288	0.364	0.303	0.0643486	0	EXOC4
9.89643e-06	0.439573	0.255	0.192	0.201838	0	FGFR2
1.9754e-05	0.324555	0.411	0.363	0.402882	0	KCNQ1OT1
2.39415e-05	0.307007	0.383	0.325	0.488286	0	PKP4
2.72291e-05	0.258684	0.596	0.587	0.555338	0	AUTS2
3.01709e-05	0.428071	0.326	0.28	0.615337	0	PRKN
7.42643e-05	0.375343	0.312	0.259	1	0	GOLGA4
7.75683e-05	0.419626	0.263	0.212	1	0	INSR
9.16349e-05	0.373326	0.315	0.273	1	0	MACF1
0.000106972	0.397224	0.258	0.209	1	0	FTO
0.000163526	0.260342	0.403	0.346	1	0	ADAMTSL1
0.000225252	0.374706	0.333	0.297	1	0	IGF2BP2
0.000362608	0.328399	0.272	0.226	1	0	DENND1A
0.000418561	0.261429	0.357	0.311	1	0	SOX5
0.000434683	0.324467	0.372	0.339	1	0	PNISR
0.000720394	0.271241	0.386	0.345	1	0	PTPRM
0.00194851	0.326828	0.251	0.213	1	0	KMT2E
0.00270276	0.351161	0.276	0.248	1	0	PTPRK
0.00624192	0.290077	0.312	0.284	1	0	ANK3
0.00710553	0.282169	0.256	0.229	1	0	LAMA2
0.00755629	0.300336	0.265	0.236	1	0	SCMH1
1.68615e-212	1.95946	0.893	0.287	3.43891e-208	1	SGCD
2.31109e-195	2.13036	0.767	0.172	4.71348e-191	1	SLC4A4
2.42202e-194	2.10371	0.556	0.052	4.93972e-190	1	CPA6
3.26754e-173	1.5961	0.912	0.384	6.66416e-169	1	DCT
8.10256e-170	1.55049	0.726	0.145	1.65252e-165	1	GRID2
9.36412e-163	1.5396	0.923	0.431	1.90981e-158	1	ROBO1
9.99316e-151	1.58012	0.761	0.214	2.03811e-146	1	SGK1
3.41421e-149	1.774	0.635	0.127	6.96328e-145	1	ATP6V1C2
2.98514e-145	1.73515	0.519	0.07	6.08819e-141	1	KCNB2
1.59271e-129	1.43488	0.803	0.288	3.24833e-125	1	SLC38A11
9.96003e-118	1.59701	0.365	0.035	2.03135e-113	1	PCSK2
1.21995e-110	1.58277	0.521	0.109	2.48808e-106	1	FAM129A
3.2983e-109	1.39651	0.532	0.107	6.72689e-105	1	TMEM132C
3.92139e-109	1.53429	0.481	0.088	7.99767e-105	1	NTM
8.20752e-108	1.62012	0.348	0.037	1.67392e-103	1	TLL1
3.50859e-100	1.31878	0.744	0.291	7.15576e-96	1	DLGAP1
6.82561e-100	1.63747	0.361	0.046	1.39208e-95	1	GABRG3
2.16003e-99	1.3131	0.6	0.162	4.40539e-95	1	MEIS2
7.50583e-96	1.64973	0.301	0.029	1.53081e-91	1	FBXO32
1.08129e-91	1.46762	0.374	0.058	2.2053e-87	1	SNCAIP
1.22093e-91	1.1421	0.526	0.122	2.49009e-87	1	RMST
5.59299e-90	1.52663	0.284	0.027	1.14069e-85	1	RBM20
5.91497e-90	1.43178	0.47	0.105	1.20636e-85	1	IQGAP2
3.43663e-89	0.743772	0.991	0.781	7.00902e-85	1	TRPM3
1.53877e-85	1.04989	0.752	0.313	3.13831e-81	1	KCND2
2.75463e-82	0.998284	0.835	0.478	5.61808e-78	1	LRMDA
6.43888e-80	1.40514	0.357	0.062	1.31321e-75	1	NCALD
8.96715e-80	1.22119	0.417	0.085	1.82885e-75	1	SYT1
4.39564e-79	1.65861	0.321	0.05	8.96491e-75	1	ADAMTS17
9.77342e-79	1.38559	0.314	0.046	1.99329e-74	1	SLC6A15
1.34326e-76	1.22308	0.511	0.142	2.73958e-72	1	CCBE1
5.57038e-73	0.770573	0.882	0.507	1.13608e-68	1	TNRC6A
2.37241e-72	1.33203	0.256	0.03	4.83853e-68	1	PEX5L
3.74723e-71	0.919194	0.771	0.39	7.64248e-67	1	PDE4D
5.93875e-69	1.29259	0.438	0.117	1.21121e-64	1	SLC23A2
1.16089e-67	1.25125	0.361	0.076	2.36764e-63	1	SPOCK3
1.19124e-65	1.21246	0.359	0.077	2.42953e-61	1	GRM8
1.6946e-65	1.26722	0.38	0.089	3.45613e-61	1	ENOX1
2.06416e-65	1.1543	0.487	0.15	4.20985e-61	1	LRRC7
2.075e-65	1.40374	0.276	0.043	4.23196e-61	1	KIF5C
8.61379e-65	1.19998	0.261	0.037	1.75678e-60	1	LINC01933
2.0186e-64	0.952479	0.688	0.323	4.11694e-60	1	GPHN
5.5181e-61	1.05741	0.605	0.25	1.12542e-56	1	LHFPL6
1.52169e-58	0.875037	0.701	0.324	3.1035e-54	1	TYR
2.61857e-57	1.23494	0.269	0.047	5.34057e-53	1	PLA2R1
7.54946e-57	1.21664	0.314	0.069	1.53971e-52	1	ABCC4
4.32738e-56	1.15431	0.393	0.113	8.82569e-52	1	C1orf21
2.49438e-54	1.17709	0.35	0.09	5.08728e-50	1	SLC7A2
2.75389e-54	1.23408	0.286	0.058	5.61656e-50	1	PPARGC1A
1.02524e-51	0.272058	1	1	2.09098e-47	1	MALAT1
3.53963e-50	1.08049	0.335	0.087	7.21907e-46	1	TENM4
6.27294e-48	1.0138	0.489	0.197	1.27937e-43	1	DACH2
3.33691e-47	0.966082	0.346	0.095	6.80563e-43	1	PCLO
8.28744e-47	1.04688	0.327	0.088	1.69022e-42	1	NAV2
7.59354e-46	1.00386	0.466	0.178	1.5487e-41	1	ELP4
8.0087e-45	1.07127	0.342	0.099	1.63337e-40	1	OCA2
1.73935e-44	1.09416	0.423	0.154	3.5474e-40	1	PRICKLE2
1.90226e-44	0.964461	0.348	0.102	3.87967e-40	1	PGM5
3.26732e-44	1.04704	0.293	0.074	6.66371e-40	1	SLC8A1
4.39118e-43	0.990583	0.269	0.064	8.95581e-39	1	WNT2B
2.99534e-40	0.738334	0.412	0.144	6.10899e-36	1	SDK1
2.76551e-39	0.928537	0.318	0.095	5.64025e-35	1	SEMA6D
2.60667e-38	0.928677	0.455	0.191	5.3163e-34	1	BACE2
3.96399e-37	0.679755	0.65	0.341	8.08456e-33	1	NCKAP5
1.74186e-36	0.659577	0.626	0.327	3.55252e-32	1	FOXP2
3.68029e-36	0.813884	0.406	0.155	7.50596e-32	1	ESRRG
1.42665e-35	0.88625	0.404	0.16	2.90964e-31	1	BACH1
3.09369e-35	0.874177	0.316	0.101	6.30957e-31	1	ABCA4
7.99421e-35	0.819896	0.299	0.092	1.63042e-30	1	PAX6
1.11879e-33	0.83402	0.353	0.127	2.28178e-29	1	ARHGEF3
5.39596e-33	0.74553	0.438	0.183	1.10051e-28	1	BNC2
7.34473e-33	0.484544	0.908	0.828	1.49796e-28	1	MT-RNR2
7.24963e-32	0.658537	0.306	0.1	1.47856e-27	1	MYH11
2.14564e-31	0.836016	0.299	0.099	4.37603e-27	1	KIF26B
2.40498e-31	1.03558	0.263	0.083	4.90497e-27	1	ULK4
1.36297e-30	0.551736	0.622	0.326	2.77977e-26	1	GPM6A
6.91697e-30	0.582597	0.553	0.278	1.41072e-25	1	CTNND2
1.46445e-29	0.531859	0.821	0.605	2.98675e-25	1	PTPRG
2.55938e-29	0.778943	0.372	0.152	5.21986e-25	1	PIP5K1B
3.52175e-29	0.649667	0.577	0.319	7.18262e-25	1	MSI2
5.48457e-29	0.690639	0.342	0.127	1.11858e-24	1	MEIS1
4.91569e-28	0.515732	0.739	0.477	1.00256e-23	1	DACH1
8.49733e-28	0.762495	0.368	0.154	1.73303e-23	1	RASSF8
1.62517e-27	0.640974	0.592	0.353	3.31453e-23	1	FHIT
3.75398e-27	0.258824	0.833	0.533	7.65625e-23	1	TRPM1
5.21104e-27	0.684631	0.459	0.224	1.06279e-22	1	ADGRB3
1.06157e-26	0.719652	0.288	0.101	2.16507e-22	1	UNC5D
7.28836e-26	0.858993	0.323	0.131	1.48646e-21	1	PBX3
7.43004e-26	0.631813	0.363	0.15	1.51536e-21	1	DTNA
1.42318e-25	0.598608	0.541	0.292	2.90257e-21	1	PTPRD
2.27502e-25	0.523972	0.615	0.353	4.6399e-21	1	TENM2
2.54829e-25	0.706178	0.575	0.372	5.19723e-21	1	MT-CO1
6.17253e-25	0.681181	0.462	0.243	1.25889e-20	1	RBMS1
1.20096e-24	0.466122	0.47	0.228	2.44936e-20	1	RELN
5.42496e-24	0.417112	0.697	0.444	1.10642e-19	1	CADM2
4.21522e-23	0.730492	0.325	0.14	8.59693e-19	1	TNIK
7.31885e-23	0.451059	0.703	0.475	1.49268e-18	1	KIAA1217
8.30471e-23	0.842585	0.278	0.111	1.69375e-18	1	LRFN5
1.5488e-22	0.411182	0.588	0.327	3.15877e-18	1	NRG3
2.38473e-22	0.661294	0.365	0.168	4.86366e-18	1	SLC7A6
2.24803e-21	0.741475	0.254	0.099	4.58487e-17	1	DOCK5
2.64784e-21	0.5829	0.464	0.249	5.40027e-17	1	COLEC12
7.55811e-21	0.602985	0.412	0.209	1.54148e-16	1	NLGN1
2.52694e-20	0.633275	0.338	0.157	5.1537e-16	1	ISPD
4.56846e-20	0.605425	0.671	0.511	9.31737e-16	1	MT-CO3
1.40368e-19	0.613068	0.365	0.179	2.8628e-15	1	PSD3
2.20097e-19	0.706202	0.256	0.104	4.48887e-15	1	CDH12
3.33068e-19	0.468322	0.703	0.493	6.79291e-15	1	TTC28
9.96297e-18	0.404388	0.549	0.328	2.03195e-13	1	PCDH7
1.63417e-17	0.642806	0.314	0.153	3.33289e-13	1	SIK3
1.67296e-17	0.483659	0.476	0.281	3.412e-13	1	PLXDC2
1.84472e-17	0.554615	0.359	0.185	3.76231e-13	1	ABR
2.95571e-17	0.642688	0.37	0.193	6.02817e-13	1	SCAPER
3.30808e-17	0.582592	0.329	0.163	6.74684e-13	1	CADM1
7.31948e-17	0.624605	0.331	0.171	1.49281e-12	1	FARP1
2.17789e-16	0.6678	0.31	0.157	4.4418e-12	1	ARHGAP6
2.57778e-16	0.61658	0.265	0.12	5.25739e-12	1	FGFR1
3.23592e-16	0.568056	0.291	0.136	6.59967e-12	1	TSPAN5
3.62153e-16	0.599784	0.353	0.188	7.38612e-12	1	NSMCE2
7.70895e-16	0.538289	0.282	0.132	1.57224e-11	1	CADPS2
1.37435e-15	0.532999	0.316	0.158	2.80298e-11	1	MPDZ
1.49977e-15	0.606038	0.293	0.146	3.05878e-11	1	PLD1
2.67578e-15	0.56762	0.357	0.196	5.45726e-11	1	CTNNB1
3.27982e-15	0.537677	0.288	0.139	6.68919e-11	1	RASGRF2
1.20982e-14	0.624688	0.254	0.12	2.46743e-10	1	LGR4
1.25454e-14	0.494224	0.327	0.174	2.55863e-10	1	LTBP1
1.26207e-14	0.468538	0.395	0.226	2.574e-10	1	UNC5C
4.33378e-14	0.599864	0.254	0.122	8.83874e-10	1	MT-ND3
1.24586e-13	0.512288	0.293	0.151	2.54094e-09	1	ROR1
1.78424e-13	0.522341	0.254	0.122	3.63895e-09	1	MCC
3.20705e-13	0.51854	0.259	0.125	6.54079e-09	1	SH3KBP1
2.8702e-12	0.458207	0.252	0.125	5.85377e-08	1	BCL2
6.23045e-12	0.497484	0.344	0.199	1.2707e-07	1	DDR2
1.21604e-11	0.524193	0.37	0.226	2.48011e-07	1	NFIB
2.80741e-11	0.399553	0.541	0.384	5.72572e-07	1	MAGI2
3.11132e-11	0.452039	0.397	0.256	6.34553e-07	1	LRBA
4.02383e-11	0.454977	0.346	0.208	8.20661e-07	1	EYA2
7.62247e-11	0.372272	0.408	0.255	1.5546e-06	1	DIP2C
2.45851e-09	0.395941	0.299	0.18	5.01414e-05	1	OSBPL1A
3.02086e-09	0.288963	0.293	0.165	6.16105e-05	1	PCAT1
3.49109e-09	0.400767	0.389	0.261	7.12007e-05	1	NPAS3
4.70488e-09	0.382463	0.385	0.251	9.5956e-05	1	GOLGA4
7.77019e-09	0.385263	0.385	0.254	0.000158473	1	ANKRD11
1.03082e-08	0.42345	0.38	0.259	0.000210236	1	MT-ATP6
1.08191e-08	0.418648	0.288	0.174	0.000220655	1	PLEKHA7
1.32457e-08	0.343476	0.355	0.228	0.000270146	1	DANT2
1.54667e-08	0.454445	0.267	0.16	0.000315443	1	LAMB1
1.69505e-08	0.324954	0.368	0.234	0.000345705	1	MITF
3.36325e-08	0.356605	0.521	0.399	0.000685934	1	MT-CO2
3.61637e-08	0.382855	0.376	0.252	0.000737559	1	AHCYL2
3.91556e-08	0.382651	0.276	0.168	0.000798579	1	DNAH14
4.93638e-08	0.383288	0.256	0.153	0.00100677	1	PIAS1
6.25438e-08	0.373961	0.415	0.297	0.00127558	1	SESN3
1.30589e-07	0.372946	0.447	0.326	0.00266337	1	MT-ND4
2.46044e-07	0.356835	0.325	0.216	0.00501806	1	CBLB
3.19559e-07	0.330457	0.274	0.169	0.0065174	1	PDLIM5
3.2461e-07	0.301186	0.491	0.375	0.00662043	1	SSBP2
4.08375e-07	0.39867	0.263	0.166	0.00832881	1	SYNE2
4.49306e-07	0.291451	0.335	0.221	0.00916359	1	FAM13A
7.64916e-07	0.386307	0.278	0.179	0.0156005	1	SLC7A8
1.73346e-06	0.331381	0.269	0.173	0.035354	1	GRIP1
2.70664e-06	0.350253	0.274	0.182	0.0552019	1	CACHD1
3.15738e-06	0.35784	0.297	0.201	0.0643948	1	ZNF609
8.52496e-06	0.330515	0.286	0.195	0.173867	1	CDKAL1
9.87476e-06	0.318927	0.256	0.17	0.201396	1	GJA1
1.64884e-05	0.271955	0.303	0.21	0.33628	1	DYRK1A
2.35624e-05	0.294371	0.276	0.188	0.480555	1	NXN
5.18662e-05	0.355834	0.299	0.221	1	1	RAD51B
5.39475e-05	0.352836	0.252	0.175	1	1	TLE4
5.91869e-05	0.26533	0.342	0.256	1	1	EXOC6B
7.0006e-05	0.266355	0.395	0.309	1	1	SMYD3
0.000179522	0.292253	0.303	0.225	1	1	DENND1A
0.000233585	0.25866	0.355	0.274	1	1	FGF13
0.000594117	0.288736	0.348	0.273	1	1	MT-RNR1
0.00123695	0.288676	0.274	0.208	1	1	PDZRN3
2.40786e-78	1.03495	0.852	0.5	4.91083e-74	2	COL3A1
6.42563e-75	1.24749	0.694	0.317	1.31051e-70	2	H19
1.15363e-67	1.164	0.848	0.549	2.35284e-63	2	IGFBP5
1.64516e-60	0.695942	0.931	0.795	3.35531e-56	2	MIR99AHG
1.49184e-49	1.18867	0.696	0.435	3.04261e-45	2	ELN
4.68873e-45	0.626212	0.81	0.495	9.56266e-41	2	COL1A2
2.41028e-42	0.607068	0.743	0.413	4.91576e-38	2	COL1A1
4.06209e-42	0.899602	0.537	0.25	8.28462e-38	2	CDH11
2.75343e-41	0.836583	0.66	0.382	5.61562e-37	2	COL6A1
2.3079e-38	0.823379	0.591	0.313	4.70695e-34	2	COL6A2
1.82211e-31	0.675755	0.57	0.296	3.71619e-27	2	BICC1
7.6648e-31	0.876104	0.508	0.27	1.56324e-26	2	ANTXR1
8.82039e-31	0.857893	0.483	0.239	1.79892e-26	2	CPED1
1.12162e-28	0.935716	0.329	0.131	2.28755e-24	2	DPYSL3
2.17349e-27	0.751097	0.456	0.229	4.43283e-23	2	AKAP12
3.44697e-27	0.88787	0.38	0.172	7.03009e-23	2	MRC2
6.60132e-26	0.883048	0.318	0.13	1.34634e-21	2	PLAGL1
4.10079e-25	0.741713	0.499	0.28	8.36356e-21	2	NR2F1
2.29164e-24	0.72935	0.501	0.292	4.67381e-20	2	CASC15
6.63292e-24	0.855803	0.284	0.11	1.35278e-19	2	TENM3
1.39476e-22	0.849471	0.365	0.173	2.84461e-18	2	TIAM1
5.87496e-22	0.766329	0.494	0.306	1.1982e-17	2	THSD4
3.97876e-21	0.772155	0.353	0.174	8.11467e-17	2	LAMA4
4.31906e-21	0.90469	0.349	0.172	8.80872e-17	2	DYNC1I1
4.79728e-21	0.897953	0.277	0.116	9.78405e-17	2	TSHZ2
1.21068e-20	0.610371	0.559	0.344	2.46918e-16	2	SULF1
1.7181e-20	0.629224	0.456	0.248	3.50406e-16	2	PIEZO2
8.26721e-20	0.851102	0.32	0.155	1.6861e-15	2	MDGA2
1.01681e-18	0.74941	0.302	0.14	2.07378e-14	2	COL5A1
1.05705e-18	0.752926	0.309	0.148	2.15586e-14	2	HIVEP2
1.25309e-17	0.929788	0.268	0.122	2.55567e-13	2	SFRP4
3.55501e-17	0.60053	0.617	0.463	7.25045e-13	2	NFIA
6.49657e-17	0.764819	0.329	0.173	1.32498e-12	2	CYP1B1
8.69467e-17	0.510046	0.53	0.336	1.77328e-12	2	VCAN
2.19955e-15	0.65786	0.378	0.221	4.48598e-11	2	NR2F2-AS1
3.61131e-15	0.781598	0.318	0.174	7.36526e-11	2	SVIL
1.18757e-14	0.787739	0.322	0.18	2.42205e-10	2	TMTC1
2.11624e-14	0.632183	0.443	0.286	4.31608e-10	2	TCF4
3.6834e-14	0.680691	0.333	0.184	7.5123e-10	2	OGN
1.75413e-13	0.319725	0.852	0.778	3.57754e-09	2	RASGEF1B
5.32771e-13	0.565547	0.322	0.184	1.08659e-08	2	PLXNC1
1.05948e-12	0.616131	0.322	0.186	2.1608e-08	2	TGM2
1.07949e-12	0.484787	0.362	0.211	2.20162e-08	2	PID1
1.28098e-12	0.649779	0.264	0.139	2.61257e-08	2	FHL1
1.72888e-12	0.432415	0.541	0.39	3.52604e-08	2	GPC6
2.25046e-12	0.33334	0.828	0.741	4.58982e-08	2	SLC26A3
3.37976e-12	0.60573	0.338	0.205	6.89303e-08	2	EPB41L2
4.09113e-12	0.425724	0.537	0.387	8.34386e-08	2	ACTB
4.25319e-12	0.488688	0.479	0.33	8.67438e-08	2	FBN2
4.52779e-12	0.582926	0.255	0.134	9.23443e-08	2	EDN3
1.78982e-11	0.406863	0.485	0.335	3.65034e-07	2	GMDS
3.75051e-11	0.523597	0.403	0.271	7.64916e-07	2	PSAP
8.43052e-11	0.729137	0.264	0.15	1.7194e-06	2	CTGF
9.66779e-11	0.576168	0.253	0.138	1.97175e-06	2	TMBIM6
1.07704e-10	0.546687	0.262	0.146	2.19662e-06	2	ABI3BP
1.30312e-10	0.573286	0.264	0.149	2.6577e-06	2	TIMP2
9.87345e-10	0.385688	0.707	0.598	2.01369e-05	2	KAZN
4.09482e-09	0.482992	0.309	0.194	8.35138e-05	2	FBLN1
9.66329e-09	0.465473	0.264	0.156	0.000197083	2	EXOC2
1.02814e-08	0.450495	0.425	0.308	0.000209689	2	ACTG1
1.0473e-08	0.41523	0.463	0.341	0.000213597	2	ADAMTSL1
1.61056e-08	0.258382	0.378	0.24	0.000328473	2	EGFL6
1.73238e-08	0.407534	0.309	0.194	0.000353318	2	EYA1
1.83928e-08	0.460531	0.3	0.195	0.000375121	2	PTMA
2.21466e-08	0.260836	0.77	0.704	0.00045168	2	LINGO1
2.25742e-08	0.469112	0.313	0.205	0.000460401	2	PDE3A
4.10969e-08	0.467175	0.306	0.2	0.000838171	2	TMSB10
2.07731e-07	0.448151	0.306	0.206	0.00423667	2	SERPINH1
2.21071e-07	0.428894	0.353	0.249	0.00450874	2	SPARC
3.52733e-07	0.432306	0.365	0.259	0.00719399	2	TMSB4X
4.53615e-07	0.499367	0.266	0.174	0.00925149	2	AHNAK
8.6069e-07	0.394363	0.282	0.184	0.0175538	2	THSD7B
1.81412e-06	0.491168	0.253	0.166	0.0369989	2	TUBB
2.38304e-06	0.316523	0.454	0.357	0.048602	2	WSB1
2.491e-06	0.384089	0.298	0.208	0.050804	2	ZFP36L2
2.65236e-06	0.380706	0.311	0.22	0.0540949	2	ADD3
2.84034e-06	0.28042	0.615	0.524	0.0579288	2	EEF1A1
3.55751e-06	0.33432	0.253	0.163	0.0725555	2	HSP90B1
3.63028e-06	0.459277	0.271	0.189	0.0740395	2	NR2F1-AS1
6.4536e-06	0.313825	0.412	0.316	0.131621	2	FSTL1
1.74356e-05	0.413651	0.293	0.211	0.355599	2	RBFOX2
2.13101e-05	1.12326	0.275	0.2	0.434619	2	HBA1
3.51013e-05	0.270329	0.282	0.196	0.715891	2	SYNPO2
3.54633e-05	0.390303	0.342	0.263	0.723273	2	RPL28
3.65e-05	0.374306	0.38	0.3	0.744418	2	PLXDC2
3.81043e-05	0.381363	0.403	0.325	0.777138	2	FOS
4.92383e-05	0.371244	0.351	0.275	1	2	TPT1
5.13761e-05	0.295456	0.309	0.224	1	2	SETBP1
6.46483e-05	0.377101	0.479	0.4	1	2	FRMD4A
8.50015e-05	0.319276	0.34	0.257	1	2	STK39
9.81163e-05	0.342555	0.313	0.239	1	2	RPS11
0.000208028	0.323605	0.268	0.198	1	2	RPL36
0.000516039	0.28081	0.436	0.38	1	2	PBX1
0.000541496	0.393972	0.264	0.199	1	2	TPST1
0.00121986	0.307833	0.387	0.33	1	2	NEDD4L
0.00124414	0.36366	0.289	0.232	1	2	RPL8
0.00133415	0.298798	0.286	0.227	1	2	SPTBN1
0.00205151	0.275674	0.291	0.232	1	2	UBC
0.00574061	0.252695	0.329	0.277	1	2	MT-RNR1
0.00661159	0.927089	0.333	0.299	1	2	HBA2
1.27911e-214	1.93709	0.834	0.161	2.60874e-210	3	EGFL6
1.49376e-188	1.94683	0.846	0.213	3.04653e-184	3	COL25A1
1.36153e-173	1.59369	0.874	0.224	2.77684e-169	3	EBF1
3.26312e-140	1.39511	0.776	0.194	6.65513e-136	3	PIEZO2
2.81429e-133	1.32714	0.928	0.384	5.73974e-129	3	COL1A1
8.46109e-132	1.6409	0.624	0.123	1.72564e-127	3	CDH18
2.16845e-128	1.30361	0.827	0.253	4.42256e-124	3	BICC1
9.03803e-126	1.6073	0.474	0.062	1.84331e-121	3	SEMA3D
8.27794e-121	1.26848	0.647	0.141	1.68829e-116	3	CHRM3
1.67488e-119	1.52714	0.612	0.131	3.41592e-115	3	TRMT11
1.5304e-110	1.45077	0.299	0.019	3.12125e-106	3	RSPO3
1.21838e-108	1.09379	0.932	0.476	2.48488e-104	3	COL1A2
3.49307e-107	1.14579	0.818	0.287	7.12412e-103	3	VCAN
7.76998e-101	1.21769	0.556	0.114	1.58469e-96	3	GRM7
3.62607e-98	1.15787	0.792	0.283	7.39538e-94	3	GMDS
4.63875e-96	1.34194	0.4	0.058	9.46074e-92	3	GALNT17
9.73803e-96	1.18758	0.584	0.141	1.98607e-91	3	OGN
2.78096e-94	1.25384	0.652	0.185	5.67177e-90	3	SLC26A7
1.5018e-92	1.21665	0.624	0.167	3.06292e-88	3	PID1
6.91923e-92	1.23106	0.561	0.135	1.41118e-87	3	THSD7B
5.81438e-91	1.38821	0.266	0.02	1.18584e-86	3	TRDN
3.40913e-88	1.20348	0.568	0.142	6.95291e-84	3	PLXNC1
3.04388e-82	1.10852	0.509	0.117	6.20798e-78	3	AC092422.1
2.63839e-81	1.25288	0.446	0.092	5.38099e-77	3	SFRP4
1.62403e-80	1.23091	0.32	0.042	3.31221e-76	3	BMPER
1.9347e-80	1.02637	0.752	0.298	3.94582e-76	3	RARB
2.05571e-79	0.672276	0.993	0.785	4.19261e-75	3	MIR99AHG
3.60712e-79	1.22802	0.35	0.054	7.35673e-75	3	LEPR
4.12646e-79	1.15795	0.512	0.126	8.41592e-75	3	ALDH1A2
9.67791e-79	0.756916	0.932	0.489	1.97381e-74	3	COL3A1
4.2057e-78	0.945241	0.766	0.289	8.57752e-74	3	ADAMTSL1
9.5688e-78	1.17489	0.568	0.158	1.95156e-73	3	ANGPT1
1.49183e-75	0.963344	0.724	0.267	3.04259e-71	3	THSD4
1.79548e-75	1.08058	0.423	0.085	3.66189e-71	3	EPHA3
4.7477e-75	1.00767	0.727	0.284	9.68293e-71	3	MIR100HG
7.11538e-73	1.29086	0.273	0.033	1.45118e-68	3	DKK2
3.8636e-72	0.884986	0.893	0.543	7.8798e-68	3	IGFBP5
5.58843e-72	0.966584	0.715	0.274	1.13976e-67	3	DMD
9.34497e-72	1.14487	0.53	0.151	1.90591e-67	3	TGM2
1.84058e-71	1.18678	0.383	0.075	3.75387e-67	3	KCTD12
7.44973e-71	1.01551	0.547	0.153	1.51937e-66	3	EYA1
8.0272e-71	1.05716	0.766	0.342	1.63715e-66	3	FBXL7
2.81995e-69	1.01186	0.565	0.168	5.75129e-65	3	ARHGAP21
1.24374e-68	1.25489	0.453	0.114	2.53661e-64	3	HHIP
3.69645e-68	1.14379	0.292	0.043	7.53891e-64	3	COL14A1
2.58168e-66	1.05517	0.467	0.121	5.26534e-62	3	HIVEP2
4.88537e-65	0.870913	0.808	0.392	9.96371e-61	3	TRIO
1.5552e-64	1.02899	0.397	0.087	3.17183e-60	3	TMEFF2
2.58877e-64	1.17319	0.339	0.064	5.27981e-60	3	ADM
1.01011e-62	0.926181	0.643	0.234	2.06012e-58	3	CDH11
1.43343e-62	1.15831	0.523	0.164	2.92347e-58	3	RBFOX1
2.85815e-61	1.04746	0.386	0.089	5.82919e-57	3	FN1
1.17417e-60	1.11581	0.318	0.06	2.39471e-56	3	BAMBI
5.48852e-60	1.0363	0.29	0.048	1.11938e-55	3	GAS1
2.21064e-59	1.03789	0.519	0.164	4.50861e-55	3	SLIT2
1.47699e-58	0.974839	0.509	0.16	3.01233e-54	3	FBLN1
1.93457e-58	0.950307	0.465	0.13	3.94555e-54	3	MDGA2
3.78324e-58	0.982742	0.428	0.112	7.71593e-54	3	BMP5
1.20266e-57	1.02005	0.343	0.073	2.45283e-53	3	FOXC1
7.18398e-57	1.0021	0.414	0.107	1.46517e-52	3	EDN3
1.13423e-56	1.00794	0.388	0.095	2.31326e-52	3	PRSS23
1.33106e-55	0.763286	0.61	0.218	2.71469e-51	3	CPED1
6.28777e-52	0.847075	0.572	0.212	1.28239e-47	3	SPARC
1.22908e-51	0.863083	0.696	0.32	2.50671e-47	3	FOXP2
1.42952e-50	0.881655	0.484	0.156	2.9155e-46	3	MRC2
2.48282e-50	1.11204	0.357	0.093	5.06372e-46	3	PRICKLE1
2.90887e-50	0.935578	0.269	0.05	5.93263e-46	3	TGFBI
3.48037e-50	0.960419	0.334	0.079	7.09822e-46	3	CLMP
2.9917e-48	0.946693	0.276	0.055	6.10158e-44	3	NDNF
5.22341e-47	0.957924	0.353	0.094	1.06531e-42	3	LMO4
6.24597e-47	1.0261	0.36	0.099	1.27387e-42	3	BOC
5.42411e-42	0.86039	0.4	0.126	1.10625e-37	3	PDZRN4
1.24269e-40	0.678979	0.446	0.15	2.53447e-36	3	SEMA5A
9.01681e-40	0.832475	0.299	0.077	1.83898e-35	3	CPE
1.1357e-39	0.907384	0.273	0.067	2.31627e-35	3	FHL2
4.63072e-39	0.759763	0.36	0.108	9.44436e-35	3	AIG1
1.16164e-38	0.825298	0.339	0.1	2.36917e-34	3	MARCKS
2.26441e-38	0.785421	0.306	0.083	4.61826e-34	3	PDGFRA
8.32469e-38	0.608722	0.703	0.363	1.69782e-33	3	GPC6
3.05749e-36	0.771112	0.519	0.22	6.23575e-32	3	AKAP12
3.09036e-36	0.81283	0.43	0.157	6.30278e-32	3	NHS
5.45058e-36	0.729193	0.395	0.134	1.11165e-31	3	SLC24A3
1.02319e-35	0.695958	0.472	0.182	2.0868e-31	3	EPB41L2
1.10824e-35	0.824352	0.428	0.162	2.26025e-31	3	TMTC1
2.41136e-35	0.726188	0.488	0.192	4.91797e-31	3	SLIT3
1.66941e-34	0.714708	0.439	0.168	3.40477e-30	3	FAM155A
4.25777e-34	0.751698	0.379	0.132	8.68371e-30	3	SDC2
6.99703e-34	0.610806	0.467	0.179	1.42705e-29	3	PDE3A
9.8785e-34	0.58068	0.659	0.341	2.01472e-29	3	PBX1
1.03969e-33	0.741108	0.402	0.148	2.12045e-29	3	CLU
2.75393e-33	0.738091	0.463	0.19	5.61664e-29	3	EYA2
1.73387e-32	1.00634	0.287	0.087	3.53623e-28	3	PI16
2.23575e-32	0.614679	0.619	0.306	4.55982e-28	3	FBN2
3.1979e-32	0.650867	0.371	0.129	6.52212e-28	3	COL5A1
5.27151e-32	0.661869	0.278	0.079	1.07512e-27	3	FOXF2
1.16663e-31	0.59197	0.619	0.31	2.37933e-27	3	COL6A2
1.19139e-31	0.655089	0.521	0.233	2.42984e-27	3	TMSB4X
1.28797e-31	0.647582	0.35	0.117	2.62682e-27	3	GSN
8.50432e-31	0.548012	0.818	0.547	1.73446e-26	3	WWOX
1.11325e-30	0.699423	0.472	0.2	2.27048e-26	3	UBC
3.10411e-30	0.648999	0.465	0.193	6.33084e-26	3	ZFP36L1
4.95714e-30	0.590417	0.708	0.409	1.01101e-25	3	EXT1
8.34453e-30	0.478819	0.654	0.329	1.70187e-25	3	SULF1
1.34798e-29	0.822451	0.306	0.101	2.74921e-25	3	ST6GALNAC5
1.46167e-29	0.48834	0.748	0.418	2.98108e-25	3	FLRT2
1.95561e-29	0.65881	0.498	0.23	3.98847e-25	3	STK39
2.41583e-29	0.678685	0.381	0.144	4.92709e-25	3	AEBP1
6.26114e-29	0.659145	0.509	0.235	1.27696e-24	3	CNTN1
6.52342e-29	0.652358	0.369	0.139	1.33045e-24	3	EXOC2
1.1093e-28	0.653111	0.453	0.199	2.26243e-24	3	SETBP1
1.51961e-28	0.579983	0.435	0.177	3.09924e-24	3	DHRS3
4.10436e-28	0.582622	0.386	0.149	8.37085e-24	3	ARHGAP28
9.17145e-28	0.588558	0.35	0.126	1.87052e-23	3	PMP22
2.00036e-27	0.535174	0.556	0.265	4.07972e-23	3	EHBP1
4.0471e-27	0.663628	0.456	0.204	8.25406e-23	3	DIP2B
5.17425e-27	0.601943	0.264	0.081	1.05529e-22	3	EDNRA
8.21483e-27	0.670339	0.262	0.082	1.67541e-22	3	MXRA8
1.57607e-26	0.582695	0.341	0.127	3.21438e-22	3	FHL1
2.09957e-26	0.617673	0.442	0.192	4.28207e-22	3	ARHGAP42
8.79227e-26	0.635886	0.262	0.084	1.79318e-21	3	MMP16
1.18724e-25	0.543381	0.572	0.288	2.42137e-21	3	FSTL1
3.49928e-25	0.594319	0.423	0.187	7.13677e-21	3	RCAN2
8.77025e-25	0.547596	0.421	0.179	1.78869e-20	3	GNAS
1.13512e-24	0.613552	0.346	0.135	2.31508e-20	3	SMOC2
1.53131e-24	0.476895	0.579	0.295	3.1231e-20	3	FOS
5.97519e-24	0.559347	0.624	0.353	1.21864e-19	3	GRIK1
1.17428e-23	0.627687	0.327	0.127	2.39495e-19	3	JUN
2.81447e-23	0.638142	0.264	0.091	5.7401e-19	3	IL11RA
4.86346e-23	0.680154	0.336	0.138	9.91903e-19	3	CTGF
5.04927e-23	0.642472	0.294	0.109	1.0298e-18	3	ZBTB16
9.09967e-23	0.436957	0.386	0.164	1.85588e-18	3	SVIL
9.26099e-23	0.620065	0.313	0.122	1.88878e-18	3	PDE1C
1.29888e-22	0.447703	0.423	0.186	2.64907e-18	3	SERPINH1
1.62978e-22	0.505634	0.311	0.118	3.32394e-18	3	NID1
1.87776e-22	0.640876	0.259	0.091	3.8297e-18	3	TUBA1B
2.44082e-22	0.521222	0.357	0.148	4.97804e-18	3	TUBB
3.5402e-22	0.609111	0.301	0.116	7.22025e-18	3	IGF1
3.96374e-22	0.47526	0.528	0.269	8.08406e-18	3	ANTXR1
8.90309e-22	0.556104	0.304	0.117	1.81578e-17	3	FLNB
9.12562e-22	0.537388	0.558	0.305	1.86117e-17	3	NEAT1
2.16495e-21	0.567611	0.276	0.102	4.41541e-17	3	LTBP4
3.83413e-21	0.45815	0.533	0.276	7.81971e-17	3	NR2F1
8.9178e-21	0.528515	0.292	0.113	1.81879e-16	3	ANKRD44
1.30265e-20	0.522956	0.357	0.152	2.65675e-16	3	APLP2
1.50113e-20	0.581548	0.262	0.096	3.06156e-16	3	FRMD6
2.63007e-20	0.513687	0.407	0.189	5.36402e-16	3	ZFP36L2
4.43867e-20	0.580802	0.278	0.108	9.05266e-16	3	RAB11FIP3
4.64369e-20	0.366544	0.675	0.382	9.4708e-16	3	COL6A1
1.391e-19	0.463917	0.322	0.132	2.83694e-15	3	EGR1
1.47389e-19	0.539329	0.29	0.117	3.00599e-15	3	MDK
4.73109e-19	0.611506	0.257	0.098	9.64906e-15	3	ZMAT4
5.19197e-19	0.48522	0.271	0.105	1.0589e-14	3	FAM110B
1.06691e-18	0.562519	0.257	0.098	2.17596e-14	3	CPEB3
1.22577e-18	0.45864	0.493	0.259	2.49997e-14	3	ADGRL3
5.28844e-18	0.290168	0.696	0.437	1.07858e-13	3	ELN
9.51543e-18	0.457072	0.327	0.146	1.94067e-13	3	FTL
9.95879e-18	0.55385	0.278	0.116	2.0311e-13	3	OPHN1
1.2584e-17	0.375875	0.533	0.29	2.5665e-13	3	ACTG1
4.63246e-17	0.438188	0.264	0.105	9.44791e-13	3	ANXA2
7.35314e-17	0.531487	0.283	0.121	1.49967e-12	3	MMP14
7.51448e-17	0.500942	0.388	0.191	1.53258e-12	3	TSC22D1
1.05302e-16	0.460591	0.28	0.118	2.14763e-12	3	TANC2
1.49553e-16	0.447399	0.47	0.255	3.05013e-12	3	TPT1
1.74701e-16	0.388945	0.304	0.13	3.56303e-12	3	TMBIM6
1.82276e-16	0.441453	0.446	0.239	3.71751e-12	3	TLN2
5.9954e-16	0.403453	0.306	0.137	1.22276e-11	3	LAPTM4A
7.61562e-16	0.470152	0.266	0.114	1.55321e-11	3	TRERF1
8.55623e-16	0.40242	0.731	0.505	1.74504e-11	3	EEF1A1
1.04286e-15	0.405027	0.607	0.376	2.1269e-11	3	ACTB
1.83779e-15	0.437904	0.463	0.255	3.74818e-11	3	VIM
2.92552e-15	0.405489	0.474	0.259	5.9666e-11	3	PSAP
5.66363e-15	0.404123	0.565	0.338	1.1551e-10	3	WSB1
6.06454e-15	0.423279	0.283	0.126	1.23686e-10	3	LTBP3
1.20654e-14	0.325654	0.575	0.34	2.46074e-10	3	H19
1.28251e-14	0.397429	0.402	0.213	2.61569e-10	3	TBL1XR1
1.40074e-14	0.407597	0.463	0.256	2.85681e-10	3	FGF13
1.54724e-14	0.352542	0.428	0.226	3.1556e-10	3	ABLIM1
2.22187e-14	0.397327	0.379	0.196	4.53151e-10	3	RBFOX2
3.30843e-14	0.394447	0.304	0.143	6.74754e-10	3	TIMP2
5.43246e-14	0.348628	0.442	0.241	1.10795e-09	3	CDC42BPA
5.55409e-14	0.372051	0.334	0.163	1.13276e-09	3	AHNAK
5.62117e-14	0.405186	0.297	0.14	1.14644e-09	3	NORAD
1.39528e-13	0.356966	0.29	0.136	2.84568e-09	3	NRP1
1.51511e-13	0.358895	0.29	0.133	3.09006e-09	3	MYH10
1.54562e-13	0.372341	0.4	0.214	3.1523e-09	3	JUND
1.64444e-13	0.421452	0.257	0.116	3.35383e-09	3	PLD3
3.01479e-13	0.263405	0.68	0.453	6.14866e-09	3	NFIA
8.64014e-13	0.321625	0.346	0.177	1.76216e-08	3	LAMA4
1.26627e-12	0.37792	0.367	0.197	2.58255e-08	3	TCF7L2
2.51752e-12	0.326207	0.287	0.14	5.13449e-08	3	DPYSL3
8.73689e-12	0.361983	0.29	0.146	1.78189e-07	3	CNTN4
9.56788e-12	0.372294	0.491	0.298	1.95137e-07	3	RBMS3
1.32092e-11	0.309994	0.299	0.15	2.69401e-07	3	GAB1
1.37996e-11	0.341345	0.252	0.119	2.81443e-07	3	ARID5B
1.41327e-11	0.296556	0.343	0.179	2.88236e-07	3	ITM2B
1.69683e-11	0.362669	0.343	0.186	3.46069e-07	3	HSP90AB1
2.84266e-11	0.381207	0.329	0.177	5.7976e-07	3	ERBIN
3.07355e-11	0.406967	0.388	0.225	6.2685e-07	3	GNAQ
4.54699e-11	0.362707	0.329	0.179	9.2736e-07	3	NR2F1-AS1
1.09218e-10	0.317473	0.266	0.132	2.22751e-06	3	PTN
1.17012e-10	0.283312	0.346	0.185	2.38647e-06	3	RPL36
1.24612e-10	0.293587	0.276	0.139	2.54146e-06	3	PLAGL1
1.70925e-10	0.335201	0.446	0.27	3.48602e-06	3	YAP1
2.59162e-10	0.33117	0.271	0.139	5.28561e-06	3	DOCK9
2.6066e-10	0.330585	0.255	0.13	5.31615e-06	3	AC073861.1
3.52756e-10	0.358156	0.285	0.151	7.19446e-06	3	RPS8
4.25908e-10	0.269056	0.421	0.249	8.6864e-06	3	RPL28
6.12154e-10	0.255935	0.568	0.38	1.24849e-05	3	LPP
1.21464e-09	0.339196	0.255	0.131	2.47726e-05	3	RHOA
4.67121e-09	0.321691	0.273	0.148	9.52692e-05	3	RPLP1
5.24258e-09	0.290807	0.329	0.189	0.000106922	3	ANKS1B
5.2535e-09	0.372382	0.28	0.157	0.000107145	3	MID1
7.04065e-09	0.307138	0.252	0.134	0.000143594	3	MYL6
8.76223e-09	0.259137	0.745	0.545	0.000178706	3	FTX
9.34034e-09	0.350277	0.255	0.137	0.000190496	3	MLLT3
9.92e-09	0.253735	0.327	0.188	0.000202318	3	TPST1
1.00669e-08	0.298256	0.376	0.228	0.000205314	3	MACROD2
1.02503e-08	0.274097	0.283	0.155	0.000209054	3	CPQ
1.94701e-08	0.298497	0.273	0.151	0.000397092	3	SLC20A2
6.49646e-07	0.255585	0.334	0.209	0.0132495	3	NFAT5
3.15613e-06	0.257416	0.273	0.169	0.0643693	3	EFEMP1
6.70441e-06	0.251652	0.36	0.245	0.136736	3	ADGRB3
8.77147e-105	1.5792	0.856	0.339	1.78894e-100	4	GRIK1
1.08737e-96	1.66563	0.58	0.124	2.2177e-92	4	SNED1
3.47965e-94	1.68172	0.587	0.132	7.09675e-90	4	GRM7
2.01509e-87	1.65489	0.607	0.16	4.10979e-83	4	RORB
6.44191e-68	1.0789	0.741	0.271	1.31383e-63	4	EBF1
9.82196e-68	1.45093	0.413	0.083	2.00319e-63	4	LIFR
1.40521e-64	1.17646	0.587	0.175	2.86592e-60	4	ANGPT1
4.67538e-62	0.882006	0.908	0.513	9.53544e-58	4	COL3A1
5.71915e-62	1.43606	0.433	0.1	1.16642e-57	4	EPHA3
5.96673e-62	0.74721	0.98	0.796	1.21692e-57	4	MIR99AHG
3.73734e-56	1.28426	0.37	0.079	7.6223e-52	4	CXCL12
4.91234e-51	0.915762	0.823	0.484	1.00187e-46	4	DACH1
5.38498e-45	0.731973	0.666	0.265	1.09827e-40	4	COL25A1
2.70136e-44	1.02379	0.511	0.176	5.50942e-40	4	EYA1
6.47081e-44	1.15271	0.423	0.128	1.31972e-39	4	NRP1
1.07597e-43	1.18307	0.436	0.135	2.19445e-39	4	PDZRN4
2.84796e-39	1.10495	0.416	0.134	5.80842e-35	4	ABI3BP
5.23649e-38	1.17064	0.321	0.083	1.06798e-33	4	EDNRA
4.8315e-37	1.0511	0.403	0.13	9.85384e-33	4	BMP5
8.25383e-37	0.651158	0.859	0.507	1.68337e-32	4	COL1A2
5.08861e-36	1.12275	0.374	0.118	1.03782e-31	4	COL4A1
4.35626e-33	0.782656	0.718	0.422	8.88459e-29	4	EXT1
4.80618e-33	1.05433	0.308	0.086	9.8022e-29	4	PRSS12
1.27747e-32	1.00636	0.341	0.105	2.6054e-28	4	ZDHHC14
2.7495e-32	0.851241	0.607	0.298	5.6076e-28	4	FSTL1
1.07177e-31	0.819054	0.669	0.382	2.18588e-27	4	FRMD4A
1.75059e-31	1.00995	0.325	0.098	3.57032e-27	4	ZMAT4
7.82898e-30	0.691617	0.58	0.261	1.59672e-25	4	CDH11
8.39225e-30	1.0144	0.354	0.122	1.7116e-25	4	NID1
2.22273e-29	0.771258	0.643	0.333	4.53325e-25	4	VCAN
2.26566e-29	0.847046	0.446	0.181	4.62082e-25	4	TPST1
3.89456e-29	0.894948	0.334	0.108	7.94295e-25	4	ST6GALNAC5
3.27e-28	0.97881	0.531	0.264	6.66916e-24	4	IGFBP7
1.18718e-27	0.946441	0.452	0.195	2.42124e-23	4	RCAN2
8.45965e-27	0.719671	0.721	0.459	1.72535e-22	4	NFIA
1.07852e-26	0.870153	0.426	0.175	2.19964e-22	4	LAMA4
1.23832e-26	0.976028	0.302	0.1	2.52556e-22	4	FRMD6
2.37601e-26	0.850383	0.305	0.096	4.84587e-22	4	BGN
3.55623e-26	0.912516	0.325	0.111	7.25292e-22	4	RFTN1
4.41411e-25	0.928666	0.321	0.113	9.00258e-21	4	RUNX1T1
5.67869e-25	0.585206	0.728	0.433	1.15817e-20	4	COL1A1
7.81709e-25	0.847939	0.469	0.219	1.5943e-20	4	NR2F2-AS1
2.09693e-24	0.890435	0.446	0.203	4.27668e-20	4	ARHGAP42
2.1737e-24	0.869894	0.456	0.211	4.43326e-20	4	SETBP1
2.38046e-24	0.786139	0.43	0.184	4.85494e-20	4	SYNPO2
5.70596e-24	0.701499	0.466	0.207	1.16373e-19	4	PID1
1.83612e-23	0.833967	0.4	0.168	3.74477e-19	4	DLC1
2.37861e-23	0.837559	0.354	0.135	4.85117e-19	4	FHL1
8.18872e-23	0.756143	0.387	0.159	1.67009e-18	4	ALDH1A2
7.39192e-22	0.999997	0.41	0.196	1.50758e-17	4	PLPP1
2.93054e-19	0.617743	0.59	0.339	5.97683e-15	4	RARB
3.05882e-19	0.799386	0.298	0.117	6.23846e-15	4	ZBTB16
7.32472e-19	0.584261	0.58	0.332	1.49388e-14	4	GMDS
8.36386e-19	0.791317	0.252	0.089	1.70581e-14	4	NOTCH3
3.83939e-18	0.876931	0.367	0.174	7.83044e-14	4	SEMA5A
3.87641e-18	0.525144	0.577	0.33	7.90593e-14	4	COL6A2
1.61351e-17	0.64356	0.472	0.253	3.29075e-13	4	CPED1
1.64226e-17	0.799335	0.338	0.151	3.3494e-13	4	COL4A2
7.51221e-17	0.655982	0.39	0.187	1.53212e-12	4	FAM155A
1.08073e-16	0.590152	0.384	0.182	2.20416e-12	4	TRMT11
1.18353e-16	0.751765	0.252	0.097	2.4138e-12	4	JAG1
1.51198e-16	0.708226	0.472	0.265	3.08369e-12	4	FGF13
2.63394e-16	0.704804	0.318	0.142	5.37193e-12	4	EGR1
1.65452e-15	0.742671	0.341	0.163	3.37438e-11	4	PDGFRB
1.69967e-15	0.661755	0.364	0.178	3.46647e-11	4	CDH18
2.71393e-15	0.644515	0.452	0.255	5.53506e-11	4	CNTN1
2.9048e-15	0.65251	0.344	0.163	5.92434e-11	4	ARHGAP6
4.13271e-15	0.704234	0.361	0.184	8.42866e-11	4	TIAM1
5.35669e-15	0.609424	0.436	0.232	1.0925e-10	4	UNC5C
7.58074e-15	0.519731	0.764	0.597	1.54609e-10	4	KAZN
2.41796e-14	0.550529	0.482	0.287	4.93144e-10	4	ANTXR1
5.0005e-14	0.637604	0.341	0.166	1.01985e-09	4	EFEMP1
5.72289e-14	0.438989	0.538	0.315	1.16718e-09	4	BICC1
5.81398e-14	0.653758	0.436	0.251	1.18576e-09	4	CDC42BPA
7.9396e-14	0.514282	0.505	0.306	1.61928e-09	4	RBMS3
6.10774e-13	0.631802	0.397	0.223	1.24567e-08	4	ZSWIM6
9.19554e-13	0.549835	0.479	0.294	1.87543e-08	4	NR2F1
2.17176e-12	0.4894	0.518	0.319	4.42931e-08	4	DMD
3.06862e-12	0.573483	0.275	0.126	6.25845e-08	4	EGFR
3.3133e-12	0.634519	0.269	0.126	6.75748e-08	4	2020-09-11
3.43488e-12	0.588085	0.272	0.126	7.00544e-08	4	TSHZ2
4.52918e-12	0.678301	0.298	0.149	9.23727e-08	4	HHIP
4.53656e-12	0.597047	0.344	0.179	9.25232e-08	4	SVIL
4.82714e-12	0.557227	0.285	0.134	9.84495e-08	4	PDE1C
9.57431e-12	0.50436	0.63	0.468	1.95268e-07	4	CADM2
1.01016e-11	0.48958	0.38	0.203	2.06023e-07	4	PDE3A
2.57634e-11	0.572682	0.305	0.154	5.25445e-07	4	ADAMTS9-AS2
6.26856e-11	0.500997	0.423	0.26	1.27847e-06	4	MAPK10
6.37457e-11	0.614268	0.348	0.196	1.30009e-06	4	SH3D19
6.52067e-11	0.544684	0.295	0.15	1.32989e-06	4	COL5A1
1.00615e-10	0.610024	0.302	0.158	2.05203e-06	4	EXOC2
1.27929e-10	0.653896	0.262	0.128	2.6091e-06	4	LINC00894
4.61912e-10	0.622916	0.387	0.239	9.42069e-06	4	SLC26A7
5.61235e-10	0.586995	0.305	0.162	1.14464e-05	4	LAMB1
5.79687e-10	0.64089	0.298	0.16	1.18227e-05	4	MID1
6.76891e-10	0.605596	0.252	0.125	1.38052e-05	4	PRSS23
6.82407e-10	0.55797	0.361	0.21	1.39177e-05	4	RBPMS
9.05665e-10	0.535106	0.262	0.134	1.8471e-05	4	MAST4
3.98089e-09	0.518254	0.259	0.135	8.11903e-05	4	ZNF618
4.3164e-09	0.478305	0.443	0.29	8.8033e-05	4	SBF2
4.37836e-09	0.413121	0.511	0.359	8.92966e-05	4	H19
9.64823e-09	0.361722	0.616	0.449	0.000196776	4	FLRT2
1.15425e-08	0.483093	0.403	0.26	0.00023541	4	ZEB2
1.34742e-08	0.406208	0.331	0.19	0.000274807	4	MRC2
1.47264e-08	0.454678	0.367	0.22	0.000300345	4	LAMA2
1.47657e-08	0.527828	0.331	0.198	0.000301146	4	FBLN1
1.61693e-08	0.560634	0.393	0.25	0.000329774	4	MAML2
2.84836e-08	0.484366	0.302	0.173	0.000580923	4	CDK14
3.50362e-08	0.401329	0.505	0.356	0.000714564	4	WSB1
3.52456e-08	0.562115	0.295	0.171	0.000718833	4	ARHGAP28
3.65081e-08	0.487225	0.521	0.376	0.000744582	4	PARD3
3.98302e-08	0.457993	0.393	0.255	0.000812338	4	STK39
4.84989e-08	0.481143	0.279	0.155	0.000989134	4	KCNT2
5.53069e-08	0.500455	0.282	0.163	0.00112798	4	AC092422.1
6.87969e-08	0.534308	0.321	0.192	0.00140311	4	PEAK1
7.42571e-08	0.369375	0.685	0.576	0.00151447	4	WWOX
1.12161e-07	0.485649	0.348	0.221	0.00228751	4	ADD3
1.52386e-07	0.425691	0.344	0.211	0.00310791	4	EPB41L2
1.58758e-07	0.560677	0.344	0.218	0.00323787	4	CRIM1
2.14173e-07	0.433973	0.348	0.22	0.00436805	4	ZFP36L1
2.24747e-07	0.419228	0.416	0.276	0.00458371	4	ANK3
2.88153e-07	0.516788	0.38	0.257	0.00587687	4	TLN2
2.95829e-07	0.333473	0.554	0.41	0.00603343	4	COL6A1
3.50208e-07	0.427137	0.384	0.251	0.00714249	4	SPARC
5.31635e-07	0.399745	0.472	0.335	0.0108427	4	CALD1
6.05792e-07	0.417312	0.285	0.172	0.0123551	4	MAP4K3
7.52081e-07	0.499869	0.282	0.169	0.0153387	4	L3MBTL4
9.59158e-07	0.440307	0.289	0.174	0.019562	4	HNRNPH1
1.30267e-06	0.456876	0.302	0.187	0.026568	4	THSD7B
1.75948e-06	0.278656	0.407	0.266	0.0358847	4	PIEZO2
2.79365e-06	0.434365	0.548	0.441	0.0569765	4	PDE4D
4.92879e-06	0.318638	0.466	0.337	0.100523	4	MIR100HG
5.38363e-06	0.439111	0.266	0.162	0.109799	4	SLC24A3
7.70629e-06	0.390916	0.469	0.356	0.15717	4	DLG2
8.67793e-06	0.3142	0.479	0.35	0.176986	4	PCDH7
1.00752e-05	0.340425	0.292	0.183	0.205484	4	PCDH9
1.26753e-05	0.454194	0.285	0.187	0.258512	4	NHS
1.54909e-05	0.290476	0.485	0.362	0.315937	4	KCNQ1OT1
1.59028e-05	0.406541	0.252	0.155	0.324338	4	DOK6
1.97714e-05	0.419596	0.354	0.244	0.403238	4	UACA
2.0973e-05	0.381172	0.39	0.283	0.427744	4	ADGRL3
2.88311e-05	0.272809	0.446	0.324	0.588011	4	FOS
0.000117416	0.339754	0.377	0.278	1	4	MED13L
0.000143331	0.398265	0.295	0.204	1	4	GSE1
0.000152382	0.292012	0.331	0.231	1	4	JUND
0.00028609	0.286221	0.279	0.189	1	4	DOCK1
0.000296983	0.306237	0.282	0.194	1	4	LDB2
0.00133271	0.287724	0.439	0.361	1	4	ATXN1
0.00212091	0.29605	0.321	0.246	1	4	SRSF11
0.00225211	0.287025	0.275	0.203	1	4	ERC1
0.00382109	0.271079	0.282	0.214	1	4	ZFP36L2
0.00580195	0.299462	0.282	0.214	1	4	SERPINH1
0.00635027	0.25752	0.269	0.202	1	4	NUCKS1
2.38178e-276	2.76555	0.827	0.05	4.85763e-272	5	MECOM
1.08604e-180	2.28298	0.45	0.015	2.21498e-176	5	NPSR1
1.86387e-177	2.52814	0.681	0.061	3.80137e-173	5	LRRC4C
3.02915e-146	2.19897	0.618	0.06	6.17794e-142	5	RALYL
3.26359e-146	2.37153	0.864	0.168	6.65608e-142	5	CPAMD8
3.01183e-141	2.16753	0.534	0.043	6.14262e-137	5	AC015522.1
8.18301e-126	2.57956	0.843	0.196	1.66893e-121	5	CHSY3
3.02306e-121	1.80092	0.529	0.05	6.16553e-117	5	GRIA4
2.72047e-113	1.86381	0.77	0.146	5.54841e-109	5	RMST
5.7386e-112	1.88736	0.545	0.062	1.17039e-107	5	AL356108.1
3.94952e-103	1.89518	0.848	0.226	8.05504e-99	5	RELN
8.17977e-101	1.89426	0.602	0.093	1.66826e-96	5	NECTIN3
2.02967e-93	1.67729	0.665	0.126	4.13952e-89	5	MEIS1
1.1197e-92	1.84026	0.325	0.021	2.28363e-88	5	HPSE2
1.07427e-91	1.71028	0.518	0.071	2.19097e-87	5	DCDC1
1.39049e-90	1.79346	0.702	0.151	2.83591e-86	5	SDK1
2.16859e-90	1.7722	0.398	0.038	4.42285e-86	5	AC073050.1
2.66583e-86	1.6417	0.382	0.036	5.43695e-82	5	PTPRQ
6.87934e-83	1.90287	0.607	0.123	1.40304e-78	5	COL9A1
7.11351e-82	1.71616	0.424	0.051	1.4508e-77	5	NEBL
8.76603e-81	1.7721	0.251	0.013	1.78783e-76	5	CACNA1E
7.38886e-75	1.61819	0.67	0.161	1.50696e-70	5	PCDH9
1.20945e-70	1.63821	0.403	0.054	2.46666e-66	5	FGF14
2.19553e-64	1.4388	0.372	0.049	4.47778e-60	5	LRP2
3.8034e-64	1.61559	0.372	0.05	7.75703e-60	5	CDH20
7.62313e-64	1.53402	0.398	0.059	1.55474e-59	5	BICDL1
3.64704e-63	1.65179	0.335	0.04	7.43814e-59	5	SORCS1
1.3175e-60	1.41254	0.262	0.024	2.68703e-56	5	AC114689.3
3.01331e-59	1.4892	0.775	0.305	6.14564e-55	5	EFNA5
5.88987e-58	1.44388	0.545	0.129	1.20124e-53	5	CADPS2
1.19955e-57	1.49749	0.314	0.039	2.44649e-53	5	TGFB2
2.07499e-56	1.34872	0.838	0.383	4.23194e-52	5	GPC6
1.5009e-53	1.34176	0.466	0.093	3.06108e-49	5	ADAMTS9-AS1
1.82933e-50	1.15347	0.77	0.309	3.73092e-46	5	PKP4
1.18737e-46	1.11657	0.325	0.05	2.42164e-42	5	AC109466.1
2.92269e-46	1.39557	0.461	0.108	5.96083e-42	5	UNC5D
9.96807e-46	1.09649	0.78	0.334	2.03299e-41	5	PCDH7
6.75711e-45	1.23288	0.366	0.069	1.37811e-40	5	COL9A2
1.00374e-43	1.36616	0.34	0.061	2.04713e-39	5	P3H2
1.31044e-43	1.51319	0.293	0.045	2.67264e-39	5	DPP6
6.36024e-43	1.19702	0.293	0.046	1.29717e-38	5	COLGALT2
6.84037e-43	1.38094	0.503	0.143	1.39509e-38	5	R3HDM1
1.2005e-39	1.15271	0.539	0.165	2.44842e-35	5	CADM1
4.95267e-39	1.27279	0.372	0.081	1.0101e-34	5	HSD17B2
1.0559e-38	1.23674	0.288	0.049	2.1535e-34	5	TENM1
2.07235e-37	1.23862	0.346	0.073	4.22656e-33	5	PLCB1
4.27582e-36	1.17852	0.44	0.118	8.72054e-32	5	SYT1
1.82768e-35	1.0879	0.325	0.066	3.72754e-31	5	CDH2
1.96304e-34	1.10174	0.387	0.096	4.00361e-30	5	SEMA3A
1.56541e-33	1.08273	0.628	0.258	3.19265e-29	5	NPAS3
3.94795e-31	1.3867	0.262	0.051	8.05184e-27	5	AL589740.1
2.15415e-30	1.07757	0.277	0.057	4.39339e-26	5	ARHGAP24
6.71117e-29	0.932528	0.534	0.194	1.36874e-24	5	SLIT2
1.09043e-28	1.09221	0.382	0.107	2.22394e-24	5	PAX6
1.74423e-27	0.913504	0.304	0.072	3.55735e-23	5	CDH6
4.90925e-26	0.973131	0.398	0.123	1.00124e-21	5	DAB1
2.85671e-25	1.01671	0.366	0.11	5.82627e-21	5	TENM4
9.90288e-25	1.16803	0.277	0.069	2.01969e-20	5	NOS1AP
1.52953e-24	0.970844	0.257	0.058	3.11948e-20	5	GALM
3.47828e-24	0.946254	0.634	0.311	7.09395e-20	5	PTPRD
4.46539e-24	0.914289	0.586	0.272	9.10716e-20	5	MAGI1
7.95166e-24	0.84999	0.513	0.204	1.62174e-19	5	ELP4
1.38816e-23	0.806676	0.665	0.324	2.83115e-19	5	CELF2
2.96046e-23	0.911106	0.44	0.158	6.03786e-19	5	TMEM132C
5.28969e-23	0.963117	0.529	0.234	1.07883e-18	5	UNC5C
1.23075e-21	0.842803	0.665	0.378	2.51012e-17	5	CCSER1
2.64658e-21	0.792128	0.581	0.259	5.39771e-17	5	CACNB2
5.10536e-21	0.914083	0.455	0.177	1.04124e-16	5	ESRRG
6.77229e-21	0.723318	0.675	0.358	1.38121e-16	5	GULP1
8.71088e-21	0.870929	0.277	0.076	1.77658e-16	5	AL139383.1
9.95951e-21	0.684591	0.649	0.321	2.03124e-16	5	EGFEM1P
2.58058e-19	0.843357	0.277	0.081	5.2631e-15	5	AC008014.1
3.25984e-19	0.819843	0.455	0.192	6.64844e-15	5	PSD3
5.4542e-19	1.34443	0.455	0.224	1.11239e-14	5	GRID2
5.90018e-19	0.689132	0.675	0.376	1.20334e-14	5	TENM2
7.09095e-19	0.827925	0.251	0.069	1.4462e-14	5	ADAMTS6
6.32477e-17	0.889577	0.304	0.104	1.28994e-12	5	GLI3
2.47395e-16	0.860967	0.288	0.096	5.04562e-12	5	NRXN3
2.59011e-16	0.75681	0.377	0.148	5.28253e-12	5	NELL2
6.42949e-16	0.697945	0.377	0.149	1.3113e-11	5	IQGAP2
3.87152e-15	0.754346	0.351	0.138	7.89596e-11	5	NTM
1.02993e-14	0.815208	0.366	0.156	2.10054e-10	5	TNIK
1.12872e-14	0.847352	0.257	0.088	2.30203e-10	5	GPX3
1.1995e-14	0.756469	0.267	0.091	2.44638e-10	5	PCSK5
1.28406e-14	0.602623	0.408	0.172	2.61884e-10	5	PIP5K1B
1.82932e-14	0.739986	0.272	0.095	3.73089e-10	5	CECR2
2.01979e-14	0.717803	0.461	0.227	4.11937e-10	5	NLGN1
2.02955e-14	0.706557	0.618	0.366	4.13926e-10	5	GPHN
5.07674e-14	0.800274	0.325	0.129	1.0354e-09	5	LGR4
6.53845e-14	0.319129	0.995	0.802	1.33352e-09	5	TRPM3
1.05191e-13	0.633983	0.304	0.114	2.14537e-09	5	NAV2
1.18609e-13	0.730533	0.424	0.204	2.41903e-09	5	PDZRN3
1.36769e-13	0.799523	0.304	0.121	2.7894e-09	5	TMEFF2
1.56568e-13	0.766416	0.314	0.124	3.1932e-09	5	PCLO
2.34992e-13	0.610447	0.372	0.158	4.79267e-09	5	PPP1R9A
4.55678e-13	0.692208	0.293	0.111	9.29356e-09	5	GRM8
5.10797e-13	0.682385	0.503	0.268	1.04177e-08	5	COLEC12
1.76683e-12	0.816044	0.309	0.132	3.60344e-08	5	FGFR1
2.43118e-12	0.603121	0.351	0.15	4.95839e-08	5	RASGRF2
2.41549e-11	0.619081	0.356	0.161	4.92639e-07	5	ROR1
2.77903e-11	0.603165	0.387	0.192	5.66784e-07	5	LRRC7
7.9738e-11	0.785446	0.33	0.161	1.62626e-06	5	FBN1
8.56557e-11	0.558085	0.325	0.143	1.74695e-06	5	WFDC1
1.53537e-10	0.650727	0.272	0.114	3.13139e-06	5	CHST11
1.64536e-10	0.579944	0.361	0.172	3.35571e-06	5	DTNA
1.69735e-10	0.617598	0.319	0.144	3.46174e-06	5	RIN2
1.99819e-10	0.466298	0.435	0.219	4.07531e-06	5	MEIS2
2.26068e-10	0.524862	0.948	0.834	4.61066e-06	5	MT-RNR2
2.54648e-10	0.550401	0.393	0.196	5.19354e-06	5	SNHG14
1.21133e-09	0.567271	0.372	0.188	2.4705e-05	5	SLC7A6
1.94135e-09	0.497648	0.497	0.29	3.95938e-05	5	SGK1
2.49482e-09	0.390332	0.738	0.504	5.08818e-05	5	DACH1
5.74222e-09	0.474562	0.387	0.203	0.000117113	5	AFF3
8.22292e-09	0.469926	0.56	0.367	0.000167707	5	NAV3
1.32908e-08	0.559956	0.283	0.131	0.000271067	5	WNK2
2.67147e-08	0.676007	0.319	0.166	0.000544846	5	HIBCH
2.82473e-08	0.506467	0.539	0.348	0.000576103	5	MSI2
2.83667e-08	0.541556	0.356	0.19	0.000578538	5	NR2F1-AS1
3.18438e-08	0.560984	0.257	0.12	0.000649453	5	PATJ
4.51722e-08	0.568901	0.387	0.224	0.000921286	5	AKAP13
1.19842e-07	0.478557	0.267	0.127	0.00244417	5	LINC01515
1.75279e-07	0.465655	0.455	0.284	0.00357481	5	CUX1
1.81549e-07	0.516662	0.366	0.205	0.0037027	5	KTN1
2.39478e-07	0.535381	0.408	0.252	0.00488414	5	ADGRB3
2.57209e-07	0.356323	0.712	0.549	0.00524578	5	PRKG1
4.19286e-07	0.418727	0.565	0.399	0.00855134	5	MAGI2
6.90097e-07	0.451447	0.262	0.13	0.0140745	5	GPCPD1
7.11631e-07	0.460515	0.262	0.129	0.0145137	5	BOC
1.40437e-06	0.4734	0.283	0.15	0.0286422	5	GALNT10
1.49525e-06	0.457583	0.288	0.151	0.0304957	5	HDAC9
1.57988e-06	0.48694	0.257	0.13	0.0322217	5	PRKD1
3.00079e-06	0.393554	0.272	0.141	0.061201	5	PALLD
3.08138e-06	0.474273	0.293	0.161	0.0628447	5	PLD1
3.5551e-06	0.410917	0.304	0.164	0.0725062	5	SHROOM3
3.8945e-06	0.465748	0.283	0.154	0.0794284	5	PTPRS
4.67327e-06	0.466856	0.288	0.162	0.0953113	5	ADAMTS9-AS2
4.8768e-06	0.3992	0.257	0.135	0.0994624	5	SOBP
7.26822e-06	0.403041	0.387	0.24	0.148235	5	MACROD2
9.02283e-06	0.284111	0.309	0.168	0.184021	5	FYB2
1.37164e-05	0.388837	0.34	0.201	0.279745	5	DIAPH2
1.68219e-05	0.354282	0.34	0.196	0.343083	5	SEMA3C
2.57288e-05	0.430781	0.257	0.142	0.524739	5	NHSL1
2.66178e-05	0.468819	0.262	0.147	0.54287	5	PACS1
3.51268e-05	0.422438	0.314	0.19	0.716411	5	PRICKLE2
4.90982e-05	0.377327	0.455	0.314	1	5	SMYD3
5.01412e-05	0.463146	0.335	0.217	1	5	BNC2
5.11793e-05	0.306107	0.272	0.153	1	5	THSD7A
6.43527e-05	0.327297	0.387	0.256	1	5	MAML2
0.000102566	0.365635	0.314	0.194	1	5	AC092683.1
0.000104229	0.378376	0.414	0.269	1	5	LRBA
0.000151343	0.385017	0.293	0.182	1	5	GRIP1
0.000229828	0.33362	0.513	0.394	1	5	SON
0.000230806	0.334547	0.304	0.189	1	5	ANK2
0.000289296	0.3851	0.476	0.36	1	5	DLG2
0.000351419	0.352233	0.293	0.189	1	5	PHIP
0.000389986	0.316979	0.309	0.195	1	5	NXN
0.000399119	0.291935	0.262	0.157	1	5	ABI3BP
0.000414697	0.342907	0.251	0.153	1	5	VGLL4
0.000423588	0.402473	0.356	0.236	1	5	MT-CYB
0.000465048	0.286756	0.471	0.339	1	5	PNISR
0.000594659	0.285588	0.34	0.226	1	5	BTBD9
0.000609693	0.313532	0.429	0.304	1	5	PLXDC2
0.000647988	0.306568	0.351	0.23	1	5	DENND1A
0.000701053	0.294027	0.644	0.53	1	5	MT-CO3
0.000801034	0.515671	0.335	0.239	1	5	DACH2
0.00100083	0.261068	0.283	0.179	1	5	DNAH14
0.00115375	0.425984	0.429	0.339	1	5	MT-ND4
0.00155465	0.408137	0.272	0.18	1	5	CLU
0.00187641	0.267582	0.351	0.25	1	5	ABLIM1
0.00241431	0.345661	0.272	0.183	1	5	RASSF8
0.00349546	0.284597	0.492	0.383	1	5	ARID1B
0.00361243	0.340978	0.377	0.279	1	5	MT-RNR1
0.00497981	0.29765	0.309	0.223	1	5	PITPNC1
0.00967712	0.271255	0.267	0.192	1	5	CACHD1
7.18611e-189	1.84864	0.413	0.006	1.46561e-184	6	PPP1R16B
4.91098e-170	2.68699	0.54	0.022	1.00159e-165	6	FLT1
3.73231e-169	2.41452	0.587	0.028	7.61205e-165	6	MEF2C
3.85887e-160	2.25546	0.389	0.008	7.87017e-156	6	LINC02147
1.18062e-159	1.9504	0.429	0.012	2.40788e-155	6	RGCC
9.66004e-158	1.94435	0.444	0.014	1.97016e-153	6	RAPGEF5
1.94384e-155	2.09208	0.452	0.015	3.96446e-151	6	PTPRB
4.30144e-151	2.03466	0.413	0.012	8.77279e-147	6	ADGRF5
3.98293e-148	2.19183	0.492	0.022	8.12319e-144	6	PRKCH
1.46954e-144	2.0378	0.357	0.008	2.99713e-140	6	PECAM1
5.00239e-144	1.86872	0.373	0.009	1.02024e-139	6	SHANK3
8.8355e-136	1.81571	0.373	0.011	1.802e-131	6	PLVAP
8.13721e-135	2.14312	0.675	0.058	1.65958e-130	6	EGFL7
4.12961e-126	1.66336	0.302	0.006	8.42233e-122	6	CD34
7.59564e-126	1.55534	0.302	0.006	1.54913e-121	6	CAVIN2
7.59023e-119	1.79868	0.413	0.019	1.54803e-114	6	NEDD9
9.54482e-117	2.22035	0.579	0.049	1.94667e-112	6	ENG
1.33453e-113	2.0581	0.484	0.032	2.72178e-109	6	SLC2A3
1.7159e-106	1.49377	0.262	0.005	3.49959e-102	6	SOX18
3.14174e-98	1.77962	0.619	0.069	6.40758e-94	6	PLXND1
3.5049e-97	1.99498	0.302	0.011	7.14823e-93	6	ST8SIA6
1.53699e-96	1.69287	0.341	0.016	3.1347e-92	6	PREX1
7.6205e-96	2.15578	0.841	0.169	1.5542e-91	6	ARL15
1.87766e-95	1.95341	0.524	0.049	3.82949e-91	6	ELMO1
1.30249e-94	1.88637	0.381	0.023	2.65643e-90	6	KDR
1.6536e-91	1.707	0.365	0.021	3.37253e-87	6	SMAD7
1.10373e-83	1.9756	0.603	0.082	2.25106e-79	6	EMCN
8.77032e-83	1.80122	0.46	0.043	1.78871e-78	6	ARHGAP26
2.01916e-79	1.66668	0.317	0.018	4.11807e-75	6	PODXL
2.83089e-79	1.4417	0.294	0.015	5.7736e-75	6	HLA-B
2.16082e-74	1.87191	0.421	0.04	4.407e-70	6	RGS6
1.34012e-64	1.60823	0.254	0.014	2.73317e-60	6	EFNA1
3.83556e-62	1.83422	0.556	0.093	7.82263e-58	6	GRB10
1.79152e-60	1.52894	0.421	0.05	3.65381e-56	6	EPAS1
4.22662e-58	1.63891	0.619	0.126	8.6202e-54	6	B2M
2.71348e-57	1.64575	0.532	0.09	5.53413e-53	6	DUSP1
7.9148e-57	1.6055	0.317	0.03	1.61422e-52	6	ID1
2.78604e-56	1.59341	0.325	0.031	5.68212e-52	6	CALCRL
3.16095e-56	1.54149	0.381	0.043	6.44677e-52	6	2020-03-03
1.31803e-55	1.5206	0.373	0.042	2.68813e-51	6	ERG
2.94064e-54	1.44486	0.349	0.037	5.99743e-50	6	DUSP6
2.41947e-53	1.4215	0.27	0.022	4.93452e-49	6	ETS2
1.47857e-52	1.70822	0.69	0.181	3.01554e-48	6	LDB2
2.33631e-52	1.6321	0.46	0.073	4.7649e-48	6	RAPGEF1
1.18677e-51	1.48313	0.349	0.041	2.42042e-47	6	ZBTB46
2.84112e-49	1.35014	0.262	0.023	5.79446e-45	6	XAF1
5.6293e-49	1.64624	0.262	0.023	1.1481e-44	6	CDH13
4.01553e-48	1.50872	0.46	0.077	8.18967e-44	6	ITGA6
6.53496e-48	1.43438	0.27	0.025	1.3328e-43	6	ELK3
4.44636e-45	1.55259	0.524	0.109	9.06835e-41	6	HSPG2
3.49064e-44	1.53736	0.54	0.121	7.11916e-40	6	HES1
2.03377e-43	1.45919	0.349	0.049	4.14788e-39	6	TSPAN18
1.26826e-41	1.26271	0.302	0.036	2.58663e-37	6	ATP8B1
1.53426e-41	1.27713	0.254	0.026	3.12913e-37	6	CRIP2
3.47357e-41	1.36235	0.286	0.033	7.08435e-37	6	ITPRIP
7.94392e-40	1.39202	0.579	0.15	1.62016e-35	6	TACC1
1.1157e-38	1.3893	0.341	0.052	2.27547e-34	6	DGKH
1.68818e-38	1.41174	0.46	0.096	3.44305e-34	6	ST6GALNAC3
1.89187e-38	1.42172	0.468	0.1	3.85847e-34	6	SEMA3A
2.97957e-38	1.33385	0.444	0.089	6.07684e-34	6	GALNT18
1.39255e-36	1.34954	0.349	0.058	2.8401e-32	6	EML1
1.54463e-34	1.40506	0.452	0.102	3.15028e-30	6	KLF2
3.04907e-34	1.41003	0.563	0.162	6.21859e-30	6	ZEB1
5.72591e-34	1.23334	0.73	0.291	1.1678e-29	6	TCF4
1.19701e-33	1.27228	0.651	0.23	2.44131e-29	6	RASAL2
1.56119e-32	1.32762	0.421	0.093	3.18404e-28	6	ARHGAP29
3.38438e-32	1.25295	0.333	0.059	6.90245e-28	6	CYYR1
8.71877e-32	1.24242	0.27	0.039	1.77819e-27	6	SEC14L1
2.19515e-31	1.29072	0.381	0.079	4.477e-27	6	TGFBR2
1.83168e-30	1.16656	0.27	0.041	3.73571e-26	6	FOXO1
3.28885e-30	1.14659	0.444	0.108	6.70762e-26	6	APBB2
5.38718e-29	1.23479	0.341	0.067	1.09871e-24	6	RAPGEF4
8.0034e-27	1.13116	0.31	0.06	1.63229e-22	6	PPFIBP1
9.07682e-27	1.22833	0.595	0.219	1.85122e-22	6	SPTBN1
3.35244e-26	1.31384	0.286	0.053	6.8373e-22	6	GOLPH3
9.4787e-26	1.1119	0.31	0.062	1.93318e-21	6	FCHO2
1.01538e-24	1.13172	0.31	0.065	2.07086e-20	6	LIMS2
5.60773e-24	1.2856	0.317	0.069	1.1437e-19	6	ITIH5
6.48652e-24	1.10805	0.286	0.057	1.32293e-19	6	PXN
1.45368e-23	1.08071	0.389	0.101	2.96478e-19	6	ETV6
3.56042e-22	1.10466	0.278	0.058	7.26147e-18	6	MSN
3.68905e-22	1.15659	0.27	0.055	7.52382e-18	6	ARHGAP18
1.60316e-21	1.00852	0.468	0.145	3.26964e-17	6	VAV3
2.00334e-21	0.965189	0.27	0.055	4.0858e-17	6	PON2
3.78402e-21	1.08691	0.619	0.272	7.71751e-17	6	ASAP1
8.94272e-21	1.1869	0.31	0.076	1.82387e-16	6	HEG1
1.09645e-20	0.99112	0.262	0.055	2.2362e-16	6	NDRG1
4.13682e-20	0.866885	0.683	0.341	8.43704e-16	6	PTPRM
6.63823e-20	1.08539	0.302	0.073	1.35387e-15	6	SIX3
7.84434e-19	0.997032	0.429	0.141	1.59985e-14	6	ADGRL2
7.063e-18	0.991628	0.437	0.153	1.4405e-13	6	MEF2A
1.14762e-17	1.00876	0.278	0.068	2.34057e-13	6	HMBOX1
3.07254e-17	1.02093	0.357	0.113	6.26645e-13	6	IGFBP4
4.62444e-17	1.09408	0.302	0.082	9.43156e-13	6	PLCB1
1.01143e-16	0.731741	0.516	0.203	2.06282e-12	6	CHRM3
1.129e-16	1.01348	0.294	0.081	2.3026e-12	6	MYH9
1.38709e-16	0.951232	0.389	0.136	2.82897e-12	6	BBS9
2.13833e-16	0.945048	0.524	0.224	4.36112e-12	6	BMPR2
2.43154e-16	0.98448	0.317	0.094	4.95913e-12	6	FOXP1
4.9615e-16	0.859269	0.476	0.191	1.0119e-11	6	ITM2B
5.43224e-16	1.06843	0.31	0.092	1.1079e-11	6	FYN
6.06083e-16	0.848178	0.54	0.236	1.23611e-11	6	NFIB
8.54697e-16	0.990691	0.286	0.081	1.74315e-11	6	CAVIN1
3.13469e-15	0.999531	0.357	0.12	6.3932e-11	6	SPARCL1
8.3409e-15	0.883792	0.254	0.067	1.70113e-10	6	LRRFIP1
1.01369e-14	1.03877	0.262	0.072	2.06743e-10	6	MCF2L
3.69247e-14	0.908103	0.476	0.211	7.53078e-10	6	CTNNB1
5.68592e-14	1.05782	0.365	0.132	1.15964e-09	6	DNAJC1
1.16687e-13	0.926373	0.254	0.072	2.37983e-09	6	RBMS2
2.48707e-13	0.791085	0.357	0.127	5.07238e-09	6	PICALM
3.53553e-13	0.821249	0.365	0.134	7.21072e-09	6	PDE8A
8.05977e-13	0.646851	0.849	0.631	1.64379e-08	6	PTPRG
1.01617e-12	0.896199	0.278	0.088	2.07247e-08	6	ID3
1.16152e-12	0.584804	0.794	0.525	2.36893e-08	6	LRMDA
1.53809e-12	0.891378	0.325	0.119	3.13694e-08	6	KALRN
2.08084e-12	0.750978	0.286	0.091	4.24388e-08	6	CALM1
2.72856e-12	0.712772	0.421	0.166	5.56491e-08	6	MTSS1
5.10587e-12	0.937425	0.27	0.086	1.04134e-07	6	CFLAR
5.33375e-12	0.923796	0.381	0.149	1.08782e-07	6	NRP1
6.51537e-12	0.765197	0.397	0.161	1.32881e-07	6	COL4A2
7.06135e-12	0.693281	0.294	0.099	1.44016e-07	6	FRYL
4.43904e-11	0.771773	0.341	0.133	9.05343e-07	6	TANC2
1.14444e-10	0.741503	0.27	0.093	2.33409e-06	6	RB1
1.22172e-10	0.661654	0.413	0.182	2.49169e-06	6	DLC1
1.34891e-10	0.885063	0.27	0.096	2.75109e-06	6	ITGB1
1.74115e-10	0.678318	0.524	0.272	3.55107e-06	6	MACF1
1.83124e-10	0.779952	0.294	0.107	3.73481e-06	6	BHLHE40
3.01198e-10	0.617411	0.54	0.281	6.14294e-06	6	MAGI1
4.31818e-10	0.744355	0.349	0.148	8.80692e-06	6	JUN
5.36375e-10	0.753858	0.302	0.115	1.09394e-05	6	RAPGEF2
5.53307e-10	0.739305	0.429	0.207	1.12847e-05	6	TMSB10
6.85971e-10	0.774852	0.262	0.093	1.39904e-05	6	NRP2
9.57991e-10	0.796629	0.302	0.118	1.95382e-05	6	NCOA3
9.81342e-10	0.699478	0.365	0.159	2.00145e-05	6	PAM
9.8531e-10	0.754051	0.571	0.326	2.00954e-05	6	FOS
1.90772e-09	0.667292	0.31	0.126	3.89079e-05	6	PPIA
2.39047e-09	0.737568	0.278	0.104	4.87535e-05	6	PLEKHG1
2.76329e-09	0.585564	0.278	0.102	5.63574e-05	6	PPP1R13B
5.79192e-09	0.595212	0.5	0.265	0.000118126	6	TMSB4X
6.10032e-09	0.60138	0.516	0.276	0.000124416	6	VIM
8.51599e-09	0.5555	0.548	0.309	0.000173684	6	UTRN
9.09403e-09	0.684766	0.389	0.182	0.000185473	6	ACTN4
9.18847e-09	0.60654	0.643	0.4	0.000187399	6	ACTB
9.33344e-09	0.731361	0.405	0.199	0.000190356	6	AKT3
1.26872e-08	0.54368	0.325	0.137	0.000258755	6	COL4A1
2.36703e-08	0.416078	0.786	0.58	0.000482757	6	AUTS2
3.27837e-08	0.606402	0.286	0.118	0.000668624	6	GNB1
3.54551e-08	0.736507	0.413	0.213	0.000723107	6	SERPINH1
6.5546e-08	0.852036	0.254	0.103	0.00133681	6	DIP2A
1.15854e-07	0.644524	0.444	0.244	0.00236285	6	DLG1
1.4862e-07	0.575231	0.254	0.102	0.0030311	6	ATG7
1.64463e-07	0.570945	0.405	0.205	0.00335423	6	GSE1
1.84103e-07	0.29913	0.722	0.44	0.00375479	6	PDE4D
2.44701e-07	0.69574	0.286	0.13	0.00499068	6	ZBTB16
2.94277e-07	0.737707	0.317	0.153	0.00600178	6	CCNY
3.40933e-07	0.596188	0.452	0.259	0.00695334	6	QKI
3.78885e-07	0.667932	0.31	0.146	0.00772735	6	RAI14
5.68675e-07	0.622818	0.31	0.142	0.0115981	6	HERC1
7.53885e-07	0.606193	0.421	0.241	0.0153755	6	GNAQ
1.08838e-06	0.619295	0.286	0.131	0.0221976	6	HIPK2
2.16225e-06	0.56709	0.357	0.189	0.044099	6	CEP112
2.36554e-06	0.577332	0.262	0.119	0.0482452	6	EPB41L4A
3.15592e-06	0.517805	0.325	0.165	0.064365	6	SNED1
3.93278e-06	0.492437	0.437	0.253	0.080209	6	STOX2
6.73095e-06	0.703724	0.317	0.164	0.137278	6	SOS1
1.3743e-05	0.816209	0.429	0.257	0.280289	6	AKAP12
1.96089e-05	0.569289	0.27	0.134	0.399923	6	ANKRD44
2.08917e-05	0.267787	0.929	0.783	0.426086	6	RASGEF1B
3.82127e-05	0.414595	0.365	0.204	0.779347	6	DIAPH2
3.98342e-05	0.367397	0.683	0.504	0.812419	6	KIAA1217
4.35664e-05	0.445466	0.262	0.132	0.888536	6	SPTAN1
5.1374e-05	0.388419	0.452	0.28	1	6	TPT1
5.29678e-05	0.483991	0.286	0.153	1	6	DOCK9
5.40631e-05	0.432756	0.31	0.166	1	6	GAB1
5.65758e-05	0.460082	0.429	0.268	1	6	RPL28
6.36589e-05	0.440056	0.452	0.285	1	6	EIF4G3
6.82526e-05	0.335893	0.254	0.123	1	6	WNK1
6.98133e-05	0.503293	0.262	0.132	1	6	VTI1A
8.10538e-05	0.452588	0.365	0.212	1	6	PLPP1
8.38625e-05	0.451881	0.325	0.182	1	6	AHNAK
8.43305e-05	0.64568	0.254	0.133	1	6	ZNF521
9.19573e-05	0.435581	0.294	0.157	1	6	RASGRF2
9.5029e-05	0.522683	0.278	0.15	1	6	TJP1
0.000117545	0.503148	0.262	0.141	1	6	ARHGEF12
0.000135657	0.416386	0.27	0.143	1	6	AC073861.1
0.000142327	0.362796	0.429	0.269	1	6	BCAS3
0.000151267	0.384714	0.484	0.333	1	6	PKP4
0.000155824	0.372716	0.254	0.13	1	6	MARCKS
0.000207404	0.325397	0.397	0.238	1	6	DACH2
0.000246516	0.483502	0.278	0.154	1	6	MAP4
0.00025735	0.380009	0.317	0.181	1	6	FOXN3
0.000261747	0.467217	0.286	0.162	1	6	MBNL1
0.000270037	0.293639	0.556	0.372	1	6	NAV3
0.000316443	0.387619	0.46	0.299	1	6	LIMCH1
0.000333452	0.470567	0.278	0.158	1	6	AFDN
0.000368984	0.421492	0.341	0.209	1	6	GNAS
0.000380751	0.481799	0.341	0.203	1	6	RPL36
0.000631971	0.27582	0.27	0.15	1	6	MLLT3
0.000633791	0.493609	0.254	0.145	1	6	RHOA
0.000638492	0.35577	0.262	0.147	1	6	MYL6
0.00070016	0.269968	0.317	0.184	1	6	PRRC2C
0.000808446	0.389739	0.357	0.219	1	6	INSR
0.000825256	0.34866	0.27	0.155	1	6	ZNF704
0.001098	0.321268	0.317	0.193	1	6	DOCK1
0.00127947	0.407733	0.278	0.165	1	6	PIAS1
0.00133613	0.482365	0.27	0.161	1	6	RPL29
0.00134424	0.453159	0.294	0.181	1	6	ARGLU1
0.00134455	0.367637	0.262	0.153	1	6	CNN3
0.00135563	0.417244	0.421	0.286	1	6	BAZ2B
0.00138547	0.40893	0.27	0.163	1	6	RPL27A
0.00151497	0.409645	0.357	0.233	1	6	ZFHX3
0.00204614	0.317553	0.548	0.396	1	6	SON
0.00289079	0.30169	0.302	0.189	1	6	PPP6R3
0.00293571	0.264108	0.643	0.479	1	6	APP
0.0033818	0.398136	0.468	0.337	1	6	NEAT1
0.00385179	0.363301	0.262	0.167	1	6	RPS8
0.00438245	0.448472	0.341	0.237	1	6	JUND
0.00448557	0.461542	0.373	0.271	1	6	NCOA1
0.00475013	0.381735	0.31	0.201	1	6	PEAK1
0.00505478	0.254978	0.262	0.159	1	6	ARHGEF3
0.00519133	0.264701	0.31	0.199	1	6	RPL13
0.00657313	0.321288	0.508	0.396	1	6	MBD5
0.00819301	0.314192	0.341	0.228	1	6	ZFP36L1
3.07601e-116	1.91587	0.43	0.015	6.27353e-112	7	RGS2
1.48268e-112	2.51404	0.924	0.111	3.02393e-108	7	MYH11
1.96809e-104	2.12053	0.405	0.015	4.01392e-100	7	PRUNE2
6.65997e-96	2.19999	0.506	0.03	1.3583e-91	7	NPNT
1.54491e-82	2.03418	0.709	0.079	3.15084e-78	7	ACTA2
5.4477e-81	1.94894	0.456	0.029	1.11106e-76	7	A2M
2.138e-80	2.29534	0.658	0.07	4.36046e-76	7	SGCZ
1.8158e-72	1.70455	0.392	0.023	3.70332e-68	7	LINC02223
3.51039e-72	1.72909	0.316	0.014	7.15944e-68	7	ACTG2
6.23639e-72	1.93611	0.544	0.05	1.27191e-67	7	ITGA8
4.04681e-71	2.0335	0.608	0.067	8.25348e-67	7	CARMN
1.65221e-70	1.95456	0.456	0.035	3.36967e-66	7	FAT3
1.17011e-66	1.67182	0.342	0.019	2.38644e-62	7	DES
2.61981e-65	1.92307	0.443	0.036	5.3431e-61	7	MYOCD
1.24077e-61	1.99746	0.633	0.084	2.53055e-57	7	SORBS1
1.81733e-59	1.87743	0.38	0.028	3.70644e-55	7	MYOM1
5.16571e-59	1.73048	0.316	0.019	1.05355e-54	7	PLPPR1
1.11491e-57	1.75873	0.456	0.044	2.27386e-53	7	TAGLN
1.10109e-54	1.96497	0.861	0.198	2.24568e-50	7	CHRM3
2.55384e-53	1.9073	0.506	0.062	5.20855e-49	7	TTLL7
3.51949e-52	1.81389	0.456	0.049	7.17801e-48	7	MYLK
5.01705e-52	1.46553	0.354	0.028	1.02323e-47	7	LMOD1
5.63136e-50	1.79002	0.823	0.198	1.14852e-45	7	AFF3
5.04596e-48	1.60128	0.722	0.14	1.02912e-43	7	PPP1R12A
1.76764e-47	1.52267	0.354	0.031	3.6051e-43	7	GLIS1
4.31742e-47	1.5729	0.253	0.015	8.80539e-43	7	DGKG
4.84768e-46	1.76134	0.962	0.401	9.88683e-42	7	PLCB4
2.10603e-44	1.52759	0.291	0.022	4.29524e-40	7	PCDH15
8.88555e-44	1.73184	0.392	0.042	1.81221e-39	7	KCNQ5
4.34313e-40	1.64245	0.392	0.047	8.85781e-36	7	RSPO2
8.93497e-40	1.50672	0.62	0.118	1.82229e-35	7	ST6GALNAC5
3.57088e-39	1.74816	0.671	0.159	7.28281e-35	7	PPP1R12B
1.67368e-37	1.62293	0.671	0.159	3.41348e-33	7	TPM1
7.55768e-37	1.68539	0.329	0.036	1.54139e-32	7	EPHA6
2.2864e-34	1.68376	0.722	0.212	4.66311e-30	7	RBPMS
8.13536e-33	1.34149	0.899	0.349	1.65921e-28	7	PCDH7
9.83857e-32	1.50459	0.342	0.045	2.00658e-27	7	NTN1
5.11515e-31	1.55385	0.684	0.196	1.04324e-26	7	SYNPO2
1.19576e-30	1.5272	0.266	0.028	2.43874e-26	7	RYR3
7.81886e-30	1.42976	0.38	0.059	1.59466e-25	7	GNG7
2.12535e-28	1.51273	0.544	0.128	4.33466e-24	7	TPM2
6.50376e-27	1.35194	0.671	0.21	1.32644e-22	7	PDE3A
8.20703e-27	1.4286	0.354	0.056	1.67382e-22	7	DGKI
3.23058e-26	1.3683	0.38	0.067	6.58876e-22	7	DSTN
6.91108e-26	1.5246	0.506	0.119	1.40951e-21	7	ZDHHC14
8.80984e-24	1.14149	0.342	0.057	1.79677e-19	7	TENM1
9.51314e-24	1.35474	0.316	0.051	1.9402e-19	7	COL4A6
1.36762e-23	1.37281	0.443	0.101	2.78925e-19	7	ATP2A2
4.45851e-22	1.36843	0.481	0.121	9.09313e-18	7	SPARCL1
5.71706e-22	1.18605	0.785	0.341	1.16599e-17	7	FBN2
6.37094e-22	1.22776	0.544	0.151	1.29935e-17	7	DPYSL3
1.20359e-20	1.31658	0.481	0.13	2.45473e-16	7	TMTC2
1.49993e-20	1.56352	0.266	0.042	3.05911e-16	7	AC011287.1
4.9925e-19	1.30355	0.468	0.133	1.01822e-14	7	TANC2
5.50146e-19	1.26798	0.43	0.112	1.12202e-14	7	MYL9
4.12165e-18	1.17505	0.392	0.094	8.40611e-14	7	GLIS3
3.76875e-17	1.20902	0.456	0.131	7.68637e-13	7	COL4A5
5.25468e-17	1.3114	0.532	0.183	1.07169e-12	7	DLC1
5.72654e-17	1.12891	0.519	0.164	1.16793e-12	7	ROR1
9.66682e-17	1.16109	0.595	0.234	1.97155e-12	7	AKAP9
1.01232e-16	1.28466	0.291	0.06	2.06463e-12	7	DCLK1
2.69664e-16	0.992094	0.291	0.059	5.49979e-12	7	KHDRBS2
3.73998e-16	1.22801	0.443	0.136	7.62768e-12	7	FLNB
6.52327e-16	1.18499	0.392	0.107	1.33042e-11	7	FLNA
8.12799e-16	0.976146	0.405	0.108	1.6577e-11	7	SH3BGRL
1.6822e-15	1.11319	0.734	0.399	3.43085e-11	7	LPP
6.31871e-15	1.19358	0.266	0.055	1.2887e-10	7	ACTN1
1.31174e-14	1.15214	0.671	0.315	2.67529e-10	7	CASC15
1.69826e-14	1.42992	0.304	0.075	3.4636e-10	7	NKAIN2
2.02378e-14	1.01774	0.418	0.127	4.1275e-10	7	MAP1B
6.3265e-14	1.05605	0.253	0.053	1.29029e-09	7	PLCL2
2.78035e-13	1.13184	0.342	0.097	5.67053e-09	7	TPM4
8.33918e-13	1.13264	0.481	0.181	1.70078e-08	7	GRIP1
2.40734e-12	1.03015	0.367	0.113	4.90976e-08	7	EDIL3
7.88884e-12	0.896599	0.684	0.33	1.60893e-07	7	DMD
2.18494e-11	1.01813	0.329	0.101	4.4562e-07	7	MAP3K20
3.32417e-11	0.972123	0.278	0.075	6.77964e-07	7	MPZL1
7.64836e-11	1.14375	0.253	0.067	1.55988e-06	7	CNTN3
7.71559e-11	0.795987	0.253	0.064	1.57359e-06	7	CLIC4
7.84237e-11	0.991042	0.253	0.066	1.59945e-06	7	MCAM
8.53496e-11	0.801796	0.367	0.12	1.7407e-06	7	VCL
1.7505e-10	0.768677	0.367	0.121	3.57015e-06	7	HSPG2
2.29893e-10	0.847588	0.354	0.118	4.68866e-06	7	SLMAP
5.85241e-10	0.875278	0.506	0.217	1.1936e-05	7	BNC2
1.51056e-09	0.894324	0.316	0.104	3.08078e-05	7	SLC8A1
1.79979e-09	0.975661	0.405	0.159	3.67068e-05	7	DOK6
2.01033e-09	0.790337	0.481	0.211	4.10007e-05	7	IL1RAPL1
3.3776e-09	0.613317	0.823	0.553	6.88862e-05	7	PRKG1
3.60897e-09	0.948579	0.329	0.113	7.3605e-05	7	PCP4
7.9471e-09	0.809844	0.329	0.116	0.000162081	7	CPEB3
9.96692e-09	0.736095	0.532	0.255	0.000203275	7	ADGRB3
1.01885e-08	0.781022	0.342	0.125	0.000207794	7	FNBP1
8.9226e-08	0.737631	0.329	0.124	0.00181976	7	ZFHX4
1.37873e-07	0.64154	0.608	0.315	0.00281192	7	CTNND2
2.25041e-07	0.926065	0.316	0.122	0.0045897	7	PDE5A
2.31396e-07	0.776168	0.329	0.13	0.00471933	7	ITPKB
2.44471e-07	0.777446	0.291	0.109	0.00498599	7	ETV6
2.64851e-07	0.766231	0.253	0.087	0.00540164	7	PITX2
3.22781e-07	0.738445	0.253	0.086	0.00658312	7	DTNB
6.05389e-07	0.792622	0.342	0.146	0.0123469	7	ST5
7.43227e-07	0.865946	0.266	0.098	0.0151581	7	MSRB3
7.5568e-07	0.893783	0.253	0.092	0.0154121	7	PRELID2
8.52714e-07	0.768575	0.38	0.17	0.0173911	7	C9orf3
1.20742e-06	0.80953	0.304	0.123	0.0246253	7	KALRN
3.12354e-06	0.664517	0.405	0.196	0.0637047	7	MAML3
3.46648e-06	0.568896	0.481	0.255	0.0706989	7	STOX2
4.55781e-06	0.568449	0.646	0.404	0.0929566	7	ACTB
4.64378e-06	0.656412	0.291	0.119	0.0947098	7	STIM2
5.26264e-06	0.644077	0.304	0.126	0.107332	7	HSPB1
9.43195e-06	0.789758	0.278	0.119	0.192365	7	PDLIM7
1.19545e-05	0.566013	0.367	0.175	0.243812	7	ZEB1
1.36835e-05	0.476502	0.291	0.118	0.279076	7	AKAP6
1.72088e-05	0.577904	0.253	0.102	0.350974	7	NUMB
1.94313e-05	0.31754	0.949	0.838	0.396302	7	MT-RNR2
2.42993e-05	0.638195	0.342	0.166	0.495583	7	COL4A2
2.47633e-05	0.660907	0.253	0.103	0.505048	7	SOX4
2.92808e-05	0.914063	0.291	0.144	0.597183	7	EML4
3.07433e-05	0.607559	0.304	0.14	0.62701	7	PARVA
3.30257e-05	0.624418	0.304	0.137	0.673559	7	ITPR1
3.61022e-05	0.437693	0.684	0.447	0.736304	7	TRIO
3.64369e-05	0.702802	0.278	0.127	0.74313	7	LDLRAD4
4.095e-05	0.462581	0.342	0.161	0.835175	7	SMOC2
4.15979e-05	0.547033	0.354	0.17	0.84839	7	TBL1X
4.89377e-05	0.596999	0.342	0.169	0.998085	7	COL27A1
5.10555e-05	0.736426	0.38	0.203	1	7	FGFR2
5.45811e-05	0.511595	0.304	0.138	1	7	PTBP2
6.95104e-05	0.43578	0.582	0.36	1	7	RARB
7.04735e-05	0.710706	0.316	0.156	1	7	HDAC9
7.4376e-05	0.732088	0.291	0.139	1	7	ARHGAP10
0.000144098	0.627436	0.291	0.141	1	7	CCDC88A
0.000147063	0.541649	0.253	0.114	1	7	C20orf194
0.000157478	0.446201	0.278	0.127	1	7	BMPR1A
0.000165285	0.511691	0.38	0.199	1	7	REV3L
0.000172348	0.524999	0.329	0.166	1	7	SOS1
0.000183216	0.419726	0.557	0.344	1	7	CALD1
0.000201159	0.616418	0.266	0.127	1	7	RABGAP1
0.00023961	0.36553	0.696	0.446	1	7	PDE4D
0.000300325	0.462257	0.329	0.165	1	7	TNIK
0.000436013	0.449954	0.266	0.127	1	7	POU2F1
0.000497694	0.500697	0.278	0.137	1	7	SCAF11
0.00051044	0.375744	0.582	0.393	1	7	SORBS2
0.00057187	0.306643	0.595	0.4	1	7	FBXL7
0.000580794	0.50538	0.266	0.128	1	7	ANO6
0.000680127	0.318804	0.405	0.224	1	7	PITPNC1
0.000732452	0.557832	0.418	0.268	1	7	PLEKHA5
0.000865279	0.500526	0.354	0.205	1	7	SNHG14
0.000962228	0.464188	0.253	0.127	1	7	NFIC
0.00106167	0.426535	0.304	0.162	1	7	MEF2A
0.00109611	0.687863	0.253	0.135	1	7	HNRNPU
0.00112311	0.450137	0.304	0.164	1	7	MBNL1
0.00124568	0.478357	0.481	0.315	1	7	UTRN
0.00145185	0.497055	0.278	0.146	1	7	FBXL20
0.00210176	0.539257	0.266	0.144	1	7	MAST4
0.0031995	0.453487	0.253	0.133	1	7	TRPS1
0.00325907	0.479669	0.329	0.193	1	7	ANK2
0.00486694	0.413863	0.278	0.156	1	7	ZNF704
0.00791657	0.384498	0.291	0.172	1	7	TNRC18
0.00832298	0.427927	0.253	0.146	1	7	PALLD
0.00928571	0.376799	0.342	0.22	1	7	RBFOX2
0.00930119	0.422117	0.43	0.29	1	7	ADGRL3
0.0098811	0.336558	0.392	0.263	1	7	CACNA1C
2.4017e-83	2.63136	0.597	0.054	4.89828e-79	8	AC109466.1
1.87469e-54	2.58776	0.286	0.016	3.82342e-50	8	TEX41
1.95203e-49	1.977	0.299	0.02	3.98116e-45	8	KCNIP1
5.75399e-46	2.09759	0.351	0.032	1.17353e-41	8	AC008415.1
9.49947e-46	1.74297	0.403	0.042	1.93742e-41	8	KCNQ5
9.8594e-37	2.53655	0.338	0.038	2.01083e-32	8	NRXN1
4.81682e-33	1.57068	0.273	0.027	9.8239e-29	8	MAP2
7.58202e-27	1.65542	0.273	0.034	1.54635e-22	8	LRRTM4
2.66817e-25	1.59073	0.273	0.035	5.44172e-21	8	AL445250.1
6.33218e-24	1.69802	0.364	0.068	1.29145e-19	8	KCNAB1
1.79236e-19	2.24733	0.286	0.052	3.65553e-15	8	CSMD1
3.43181e-14	1.18207	0.26	0.054	6.99918e-10	8	NCAM1
8.1675e-11	1.47002	0.273	0.077	1.66576e-06	8	GRIA4
1.50865e-10	1.24773	0.26	0.07	3.07689e-06	8	PAG1
6.36204e-10	0.776159	0.455	0.185	1.29754e-05	8	DLC1
1.24168e-08	1.03193	0.506	0.269	0.000253241	8	ZEB2
4.21661e-08	0.955513	0.519	0.288	0.000859977	8	ADGRL3
8.77694e-08	1.2876	0.429	0.203	0.00179006	8	FAM155A
9.03251e-08	1.04873	0.325	0.126	0.00184218	8	LDLRAD4
9.41554e-08	0.987924	0.338	0.134	0.0019203	8	TMTC2
2.05113e-06	0.898926	0.26	0.1	0.0418328	8	MYO5A
3.05298e-06	0.813708	0.506	0.305	0.0622655	8	TCF4
4.82442e-06	1.02889	0.519	0.342	0.098394	8	LSAMP
1.00594e-05	1.57799	0.299	0.139	0.205162	8	NCAM2
1.41787e-05	0.992151	0.429	0.237	0.289175	8	NLGN1
2.32621e-05	0.805792	0.273	0.12	0.474431	8	CHST11
2.8924e-05	0.864234	0.39	0.213	0.589906	8	IL1RAPL1
3.54918e-05	0.976375	0.286	0.132	0.723856	8	ENOX1
4.32107e-05	0.733971	0.442	0.26	0.881282	8	MAML2
5.02331e-05	0.669954	0.377	0.196	1	8	MAML3
8.69987e-05	0.872798	0.325	0.162	1	8	KCNIP4
9.75887e-05	0.948099	0.26	0.124	1	8	PDE5A
0.000156699	0.75467	0.299	0.156	1	8	MAP4
0.000186723	0.567292	0.286	0.137	1	8	PABPC1
0.000326061	0.627303	0.26	0.126	1	8	ZFHX4
0.000425895	0.640173	0.377	0.232	1	8	SPTBN1
0.000674068	0.630826	0.26	0.134	1	8	TENM3
0.00102641	0.59043	0.481	0.318	1	8	SOX5
0.00128146	0.723002	0.442	0.309	1	8	PLXDC2
0.00136186	0.939972	0.338	0.213	1	8	TYRP1
0.00242306	0.856125	0.273	0.157	1	8	ZNF704
0.00261796	0.693518	0.273	0.159	1	8	DPYSL3
0.00327922	0.521742	0.26	0.146	1	8	LTBP3
0.00382208	0.61573	0.299	0.173	1	8	TMEM132C
0.00498005	0.866447	0.325	0.222	1	8	BNC2
0.00589606	0.621341	0.338	0.223	1	8	FER
0.00777401	0.557161	0.273	0.168	1	8	PTEN
0.00988809	0.409562	0.299	0.188	1	8	PUM1
4.15548e-201	3.74896	0.963	0.019	8.47511e-197	9	DGKB
4.67114e-156	2.62635	0.481	0.004	9.5268e-152	9	GREM2
6.634e-118	2.33976	0.481	0.007	1.35301e-113	9	PTGER3
7.58362e-96	3.05277	0.778	0.03	1.54668e-91	9	FSTL5
7.27674e-87	1.66225	0.296	0.003	1.48409e-82	9	MKX
2.18883e-58	3.64519	0.963	0.093	4.46412e-54	9	DCDC1
1.03313e-53	2.32591	0.667	0.041	2.10706e-49	9	MYOCD
6.35351e-50	1.75604	0.333	0.01	1.2958e-45	9	ZNF385B
5.13399e-45	2.74747	0.963	0.126	1.04708e-40	9	MYH11
9.72629e-40	2.36491	0.815	0.092	1.98368e-35	9	SORBS1
1.32524e-39	2.45367	0.741	0.076	2.70282e-35	9	CARMN
1.16015e-35	2.26325	0.481	0.033	2.36612e-31	9	LMOD1
2.47143e-33	2.13961	0.704	0.077	5.04049e-29	9	SPOCK1
1.02352e-30	2.231	0.704	0.09	2.08746e-26	9	ACTA2
3.15852e-30	2.05875	0.519	0.045	6.44181e-26	9	HS6ST3
1.40672e-27	1.73871	0.481	0.042	2.86901e-23	9	FAT3
3.22181e-27	1.97305	0.519	0.051	6.57088e-23	9	TAGLN
3.88289e-26	2.13613	0.852	0.167	7.91915e-22	9	TPM1
4.06873e-26	2.23973	0.926	0.21	8.29818e-22	9	CHRM3
3.35127e-25	1.89702	0.37	0.028	6.83492e-21	9	AC020637.1
2.79479e-24	1.9041	0.963	0.233	5.69997e-20	9	GRID2
7.11399e-23	1.3489	0.296	0.019	1.4509e-18	9	CHST15
9.94461e-23	1.66844	0.926	0.219	2.0282e-18	9	RBPMS
3.57998e-22	1.73756	0.37	0.031	7.30137e-18	9	RYR3
2.76577e-21	2.04121	0.852	0.204	5.64079e-17	9	SYNPO2
1.17629e-19	1.97672	0.333	0.029	2.39905e-15	9	AMPH
2.73791e-19	1.94547	0.259	0.018	5.58397e-15	9	DNAH11
2.15082e-17	2.11448	0.259	0.02	4.3866e-13	9	ACTG2
4.31975e-17	1.83494	0.593	0.109	8.81012e-13	9	DPP10
4.94586e-17	1.69924	0.667	0.136	1.00871e-12	9	TSHZ2
3.31493e-16	1.88282	0.519	0.086	6.76079e-12	9	FHOD3
1.28254e-15	1.35562	0.259	0.022	2.61574e-11	9	2020-03-01
3.52033e-15	1.82619	0.63	0.135	7.17972e-11	9	SYT1
3.70341e-15	1.39262	0.667	0.139	7.5531e-11	9	KCNB2
3.77455e-15	1.3525	0.259	0.023	7.6982e-11	9	MRVI1
8.60409e-15	1.56561	0.556	0.104	1.7548e-10	9	SNCA
9.32347e-15	1.86199	0.593	0.129	1.90152e-10	9	TMEFF2
3.63467e-14	1.48827	0.296	0.032	7.41291e-10	9	PXDNL
4.89322e-14	1.81627	0.667	0.169	9.97971e-10	9	PPP1R12B
1.0665e-13	1.48845	0.259	0.026	2.17513e-09	9	DES
1.55562e-13	2.17212	0.667	0.195	3.17269e-09	9	LTBP1
6.01552e-13	1.37528	0.741	0.212	1.22687e-08	9	RBFOX1
7.52007e-13	1.62174	0.444	0.078	1.53372e-08	9	INPP4B
8.63455e-13	1.3645	0.667	0.162	1.76102e-08	9	PDZRN4
1.41506e-12	1.25775	0.963	0.481	2.88601e-08	9	CADM2
1.46503e-12	1.3118	0.667	0.172	2.98792e-08	9	FAM129A
2.91236e-12	1.63783	0.704	0.227	5.93976e-08	9	CRIM1
6.06367e-12	1.40324	0.259	0.029	1.23668e-07	9	NEXN
1.48146e-11	1.41977	0.259	0.03	3.02144e-07	9	SNRPN
2.40491e-11	1.38413	0.852	0.412	4.90482e-07	9	PLCB4
5.01332e-11	1.3829	0.556	0.138	1.02247e-06	9	PGM5
9.24772e-11	1.27179	0.704	0.234	1.88607e-06	9	ZFHX3
1.65416e-10	1.25802	0.296	0.043	3.37365e-06	9	CACNA2D3
2.96037e-10	1.40687	0.407	0.08	6.03768e-06	9	CDH2
3.01318e-10	1.19941	0.889	0.393	6.14538e-06	9	CCSER1
4.21289e-10	1.45018	0.333	0.056	8.59219e-06	9	THRB
4.58556e-10	1.12222	0.63	0.178	9.35225e-06	9	ARHGAP6
1.00358e-09	1.41081	0.481	0.118	2.0468e-05	9	MYL9
1.3027e-09	1.54379	0.333	0.058	2.65685e-05	9	MPP7
1.83392e-09	1.46539	0.259	0.037	3.74027e-05	9	SPTLC3
1.9351e-09	1.39874	0.556	0.145	3.94664e-05	9	STARD13
2.04471e-09	1.17208	0.296	0.047	4.17019e-05	9	RHOJ
2.21285e-09	1.39488	0.593	0.186	4.51311e-05	9	CADM1
4.27517e-09	1.42893	0.407	0.09	8.71921e-05	9	ERC2
5.90534e-09	1.13881	0.407	0.087	0.000120439	9	ANO10
7.53553e-09	1.27238	0.481	0.122	0.000153687	9	PAX6
1.32389e-08	1.26581	0.407	0.094	0.000270007	9	WNT2B
4.22039e-08	1.2751	0.519	0.149	0.000860749	9	NTM
4.49161e-08	1.17268	0.556	0.172	0.000916064	9	C9orf3
8.86622e-08	1.16391	0.556	0.186	0.00180827	9	GRIP1
1.10202e-07	1.33144	0.296	0.058	0.00224758	9	MYLK
2.01114e-07	1.09162	0.444	0.124	0.00410172	9	VCL
3.26547e-07	0.787722	0.852	0.368	0.00665993	9	SLC38A11
4.00221e-07	1.19635	0.778	0.404	0.0081625	9	LPP
4.16241e-07	0.948176	0.259	0.046	0.00848923	9	MIR4300HG
4.20602e-07	1.12371	0.333	0.074	0.00857817	9	KCNAB1
4.25784e-07	1.03919	0.667	0.289	0.00868387	9	IGFBP7
4.84469e-07	1.1185	0.63	0.23	0.00988074	9	MEIS2
7.48515e-07	1.06083	0.296	0.063	0.015266	9	KHDRBS2
1.04655e-06	1.42216	0.259	0.052	0.0213444	9	AP1S3
2.36901e-06	1.04132	0.593	0.239	0.048316	9	NLGN1
3.08281e-06	1.17038	0.37	0.106	0.0628739	9	MAP2K5
3.3114e-06	1.13224	0.296	0.068	0.067536	9	CADPS
3.55963e-06	1.07277	0.481	0.159	0.0725986	9	MEIS1
4.06581e-06	0.996765	0.407	0.119	0.0829221	9	ROBO2
4.09845e-06	1.09346	0.407	0.121	0.0835879	9	PDLIM7
4.59051e-06	1.09485	0.296	0.072	0.0936234	9	RNF180
4.90912e-06	1.0732	0.333	0.089	0.100121	9	PLCB1
5.37578e-06	1.33942	0.259	0.057	0.109639	9	CPXM2
6.53791e-06	1.14112	0.444	0.147	0.133341	9	PALLD
8.1221e-06	1.34028	0.259	0.059	0.16565	9	ACTN1
1.13429e-05	0.836432	0.407	0.124	0.231338	9	NAV2
1.30442e-05	1.09909	0.259	0.06	0.266037	9	COLGALT2
1.40394e-05	1.09993	0.407	0.135	0.286334	9	TENM3
1.62317e-05	1.00985	0.37	0.112	0.331046	9	FLNA
1.94522e-05	0.802829	0.741	0.366	0.396728	9	ATXN1
1.97851e-05	1.07611	0.593	0.264	0.403517	9	CACNA1C
2.09717e-05	1.19774	0.37	0.117	0.427718	9	PCP4
2.10192e-05	1.03103	0.259	0.062	0.428686	9	LRIG1
2.56288e-05	0.949613	0.407	0.137	0.522699	9	TPM2
2.79215e-05	0.869017	0.704	0.361	0.56946	9	PCDH7
2.8649e-05	1.11794	0.407	0.139	0.584297	9	ITPR1
4.86894e-05	1.33342	0.259	0.069	0.993021	9	RASSF3
5.64126e-05	0.768654	0.296	0.08	1	9	GRIA4
7.12052e-05	0.908234	0.296	0.085	1	9	CDH6
7.71303e-05	0.915099	0.556	0.242	1	9	DACH2
0.000101275	0.849785	0.481	0.192	1	9	PCDH9
0.000112585	1.08261	0.259	0.07	1	9	ARHGAP24
0.000137919	0.891411	0.259	0.07	1	9	PPHLN1
0.000138105	0.730621	0.481	0.185	1	9	RMST
0.000146824	0.527387	0.333	0.1	1	9	MECOM
0.000223898	0.894971	0.481	0.222	1	9	BNC2
0.000236619	0.830765	0.296	0.09	1	9	JARID2
0.000407284	0.649502	0.37	0.132	1	9	CPA6
0.000500017	0.826762	0.333	0.122	1	9	SLMAP
0.00057862	0.852432	0.407	0.166	1	9	SPATS2L
0.000631388	0.669236	0.667	0.38	1	9	GPHN
0.000727363	0.838209	0.259	0.083	1	9	TTN-AS1
0.000832512	0.750013	0.444	0.195	1	9	TTTY14
0.000893734	0.730863	0.519	0.265	1	9	RELN
0.000921799	0.772795	0.556	0.29	1	9	MAGI1
0.000944562	0.830242	0.593	0.347	1	9	CALD1
0.00120227	0.497185	0.704	0.408	1	9	ACTB
0.00120803	0.653736	0.556	0.28	1	9	NPAS3
0.00132515	0.78576	0.407	0.189	1	9	ACTN4
0.0013766	0.648378	0.333	0.125	1	9	TENM4
0.00148715	0.739238	0.63	0.378	1	9	NAV3
0.00150272	0.989234	0.296	0.108	1	9	SNCAIP
0.00151918	0.734874	0.296	0.108	1	9	CPE
0.00170199	0.81082	0.296	0.111	1	9	STXBP5
0.0022289	0.765418	0.296	0.112	1	9	ETV6
0.00259387	0.695025	0.37	0.157	1	9	CHCHD3
0.00283865	0.795018	0.296	0.118	1	9	RGL1
0.00319291	0.747146	0.37	0.161	1	9	NELL2
0.00335422	0.625806	0.333	0.137	1	9	LINC01278
0.00336451	0.320823	0.778	0.509	1	9	ROBO1
0.00401367	0.703709	0.444	0.232	1	9	AKAP13
0.00405277	0.82986	0.481	0.278	1	9	DIP2C
0.00430575	0.727256	0.296	0.12	1	9	ATRNL1
0.00542813	0.876844	0.296	0.126	1	9	PDE5A
0.00551241	0.651216	0.37	0.169	1	9	COL4A2
0.00666491	0.864811	0.259	0.108	1	9	GALNT17
0.00698492	0.630484	0.741	0.558	1	9	PRKG1
0.00725932	0.844458	0.296	0.13	1	9	SEMA6D
0.00801866	0.537878	0.296	0.124	1	9	KIAA1328
0.00833926	0.265364	1	0.813	1	9	TRPM3
0.008366	0.705514	0.407	0.208	1	9	ANKS1B
0.00873855	0.727092	0.37	0.183	1	9	DTNA
0.00929052	0.694744	0.259	0.106	1	9	PDGFD
0.00946656	0.654638	0.259	0.107	1	9	ARFGAP1

## Sheet: GO terms
Supplementary Table 2.2. GO enrichment of each cluster
ID	Description	GeneRatio	BgRatio	pvalue	p.adjust	qvalue	geneID	Count	cluster
GO:0030336	negative regulation of cell migration	16/141	324/18493	3.63823e-09	4.81837e-06	3.91021e-06	NRG1/ERBB4/NRG3/PTPRT/NAV3/SCAI/MITF/PTPRG/SERPINF1/LIMCH1/KANK1/ABR/PRKG1/SULF1/PTPRM/PTPRK	16	0
GO:0051271	negative regulation of cellular component movement	17/141	374/18493	3.98886e-09	4.81837e-06	3.91021e-06	NRG1/ERBB4/NRG3/PTPRT/NAV3/SCAI/MITF/PTPRG/SEMA3C/SERPINF1/LIMCH1/KANK1/ABR/PRKG1/SULF1/PTPRM/PTPRK	17	0
GO:0040013	negative regulation of locomotion	17/141	386/18493	6.39125e-09	4.81837e-06	3.91021e-06	NRG1/ERBB4/NRG3/PTPRT/NAV3/SCAI/MITF/PTPRG/SEMA3C/SERPINF1/LIMCH1/KANK1/ABR/PRKG1/SULF1/PTPRM/PTPRK	17	0
GO:2000146	negative regulation of cell motility	16/141	339/18493	6.93041e-09	4.81837e-06	3.91021e-06	NRG1/ERBB4/NRG3/PTPRT/NAV3/SCAI/MITF/PTPRG/SERPINF1/LIMCH1/KANK1/ABR/PRKG1/SULF1/PTPRM/PTPRK	16	0
GO:0032835	glomerulus development	7/141	60/18493	3.55509e-07	0.000197734	0.000160466	COL4A3/PLCE1/BASP1/BMP7/MTSS1/WWTR1/SULF1	7	0
GO:0031346	positive regulation of cell projection organization	14/141	371/18493	9.66786e-07	0.000448105	0.000363647	SHANK2/GPM6A/NAV3/ENPP2/APC/VEGFA/TENM2/BMP7/SERPINF1/NEDD4L/AUTS2/PRKN/GOLGA4/MACF1	14	0
GO:0048639	positive regulation of developmental growth	10/141	180/18493	1.22138e-06	0.000485236	0.000393779	ERBB4/VEGFA/BASP1/AKAP6/NEDD4L/FGFR2/PRKN/GOLGA4/INSR/MACF1	10	0
GO:0048638	regulation of developmental growth	13/141	334/18493	1.71039e-06	0.000594575	0.000482511	ERBB4/VEGFA/BASP1/AKAP6/SEMA3C/APP/NEDD4L/FGFR2/PRKN/GOLGA4/INSR/MACF1/FTO	13	0
GO:0016055	Wnt signaling pathway	15/141	463/18493	2.59515e-06	0.000760771	0.000617382	DAAM1/TNRC6A/CTNND2/APC/MITF/NLK/APP/KANK1/FRZB/WWTR1/SULF1/ROR2/FGFR2/PRKN/MACF1	15	0
GO:0198738	cell-cell signaling by wnt	15/141	465/18493	2.7356e-06	0.000760771	0.000617382	DAAM1/TNRC6A/CTNND2/APC/MITF/NLK/APP/KANK1/FRZB/WWTR1/SULF1/ROR2/FGFR2/PRKN/MACF1	15	0
GO:0090596	sensory organ morphogenesis	11/141	251/18493	3.60006e-06	0.00091016	0.000738615	COL8A1/TRPM1/RPE65/VEGFA/BMP7/MAN2A1/ABR/FRZB/ROR2/FGFR2/PTPRM	11	0
GO:0030111	regulation of Wnt signaling pathway	12/141	311/18493	4.76612e-06	0.00103047	0.000836249	CTNND2/APC/NLK/APP/KANK1/FRZB/WWTR1/SULF1/ROR2/FGFR2/PRKN/MACF1	12	0
GO:1904062	regulation of cation transmembrane transport	12/141	314/18493	5.2561e-06	0.00103047	0.000836249	CACNB2/SHANK2/CNKSR3/KCNIP4/CACNA1C/GEM/DPP10/AKAP6/APP/ANK2/NEDD4L/ANK3	12	0
GO:0061458	reproductive system development	14/141	431/18493	5.53597e-06	0.00103047	0.000836249	BMP6/VEGFA/ITGB8/BASP1/BMP7/IMMP2L/STOX2/SERPINF1/SMARCC1/PLEKHA5/SULF1/ROR2/FGFR2/INSR	14	0
GO:0061564	axon development	15/141	493/18493	5.55809e-06	0.00103047	0.000836249	PITPNA/VEGFA/BMP7/NCAM2/OTX2/SEMA3C/FLRT2/APP/FGFR2/AUTS2/GOLGA4/MACF1/PTPRM/ANK3/LAMA2	15	0
GO:0048732	gland development	14/141	434/18493	5.99204e-06	0.00104149	0.000845193	NRG1/ERBB4/NRG3/TYR/VEGFA/BMP7/SEMA3C/SERPINF1/SMARCC1/MAN2A1/FRZB/SULF1/FGFR2/INSR	14	0
GO:0001655	urogenital system development	12/141	322/18493	6.78591e-06	0.00111009	0.000900866	BMP6/COL4A3/PLCE1/VEGFA/BASP1/BMP7/SERPINF1/MTSS1/SMARCC1/WWTR1/SULF1/FGFR2	12	0
GO:0001822	kidney development	11/141	271/18493	7.47514e-06	0.00115491	0.000937234	BMP6/COL4A3/PLCE1/VEGFA/BASP1/BMP7/SERPINF1/MTSS1/WWTR1/SULF1/FGFR2	11	0
GO:0007409	axonogenesis	14/141	449/18493	8.81186e-06	0.00126211	0.00102423	PITPNA/VEGFA/BMP7/OTX2/SEMA3C/FLRT2/APP/FGFR2/AUTS2/GOLGA4/MACF1/PTPRM/ANK3/LAMA2	14	0
GO:0048588	developmental cell growth	10/141	226/18493	9.31452e-06	0.00126211	0.00102423	SORBS2/VEGFA/AKAP6/SEMA3C/APP/NEDD4L/AUTS2/PRKN/GOLGA4/MACF1	10	0
GO:0072006	nephron development	8/141	136/18493	9.69117e-06	0.00126211	0.00102423	COL4A3/PLCE1/VEGFA/BASP1/BMP7/MTSS1/WWTR1/SULF1	8	0
GO:0034765	regulation of ion transmembrane transport	14/141	454/18493	9.98436e-06	0.00126211	0.00102423	CLIC6/CACNB2/SHANK2/CNKSR3/KCNIP4/CACNA1C/GEM/DPP10/KCND2/AKAP6/APP/ANK2/NEDD4L/ANK3	14	0
GO:0072001	renal system development	11/141	286/18493	1.24055e-05	0.00149998	0.00121727	BMP6/COL4A3/PLCE1/VEGFA/BASP1/BMP7/SERPINF1/MTSS1/WWTR1/SULF1/FGFR2	11	0
GO:0050919	negative chemotaxis	5/141	41/18493	1.44198e-05	0.0016709	0.00135597	NRG1/NRG3/ITGAV/SEMA3C/FLRT2	5	0
GO:0001654	eye development	12/141	351/18493	1.61069e-05	0.00177211	0.00143811	COL8A1/TRPM1/BMP6/GPM6A/RPE65/CACNA1C/VEGFA/BMP7/MITF/SERPINF1/MAN2A1/PTPRM	12	0
GO:0150063	visual system development	12/141	352/18493	1.65678e-05	0.00177211	0.00143811	COL8A1/TRPM1/BMP6/GPM6A/RPE65/CACNA1C/VEGFA/BMP7/MITF/SERPINF1/MAN2A1/PTPRM	12	0
GO:0001764	neuron migration	8/141	149/18493	1.88628e-05	0.001892	0.0015354	NRG1/ERBB4/NRG3/GPM6A/VEGFA/FLRT2/PRKG1/AUTS2	8	0
GO:0048880	sensory system development	12/141	357/18493	1.90493e-05	0.001892	0.0015354	COL8A1/TRPM1/BMP6/GPM6A/RPE65/CACNA1C/VEGFA/BMP7/MITF/SERPINF1/MAN2A1/PTPRM	12	0
GO:0048608	reproductive structure development	13/141	428/18493	2.46303e-05	0.00236196	0.00191678	BMP6/VEGFA/ITGB8/BASP1/BMP7/IMMP2L/STOX2/SERPINF1/SMARCC1/SULF1/ROR2/FGFR2/INSR	13	0
GO:0086012	membrane depolarization during cardiac muscle cell action potential	4/141	23/18493	2.56196e-05	0.00237494	0.00192731	CACNB2/CACNA1C/ANK2/ANK3	4	0
GO:0010975	regulation of neuron projection development	19/159	478/18493	3.06946e-08	8.22614e-05	7.02097e-05	GRID2/ROBO1/SYT1/LRRC7/SDK1/SEMA6D/ULK4/PTPRG/ADGRB3/PTPRD/RELN/TNIK/NLGN1/FGFR1/MAGI2/GOLGA4/PDLIM5/GRIP1/FGF13	19	1
GO:0007416	synapse assembly	11/159	165/18493	1.89059e-07	0.000191821	0.000163718	GRID2/PCLO/SDK1/GPM6A/ADGRB3/PTPRD/LRFN5/NLGN1/FARP1/MAGI2/PDLIM5	11	1
GO:0050808	synapse organization	16/159	384/18493	2.14725e-07	0.000191821	0.000163718	GRID2/GPHN/PCLO/SDK1/GPM6A/CTNND2/ADGRB3/PTPRD/RELN/LRFN5/NLGN1/FARP1/CTNNB1/MAGI2/PDLIM5/PDZRN3	16	1
GO:0022029	telencephalon cell migration	7/159	56/18493	4.95447e-07	0.000318579	0.000271906	ROBO1/RELN/NRG3/CTNNB1/LAMB1/SYNE2/FGF13	7	1
GO:0001764	neuron migration	10/159	149/18493	6.51657e-07	0.000318579	0.000271906	PAX6/ULK4/GPM6A/UNC5D/RELN/NRG3/FGFR1/CTNNB1/ZNF609/FGF13	10	1
GO:0021885	forebrain cell migration	7/159	59/18493	7.13237e-07	0.000318579	0.000271906	ROBO1/RELN/NRG3/CTNNB1/LAMB1/SYNE2/FGF13	7	1
GO:0030900	forebrain development	15/159	374/18493	8.47848e-07	0.000324605	0.000277049	DCT/ROBO1/PPARGC1A/SLC8A1/WNT2B/FOXP2/PAX6/RELN/NRG3/FGFR1/CTNNB1/NFIB/LAMB1/SYNE2/FGF13	15	1
GO:0021795	cerebral cortex cell migration	6/159	43/18493	1.72241e-06	0.000442262	0.000377468	ROBO1/RELN/CTNNB1/LAMB1/SYNE2/FGF13	6	1
GO:2000027	regulation of animal organ morphogenesis	11/159	208/18493	1.89096e-06	0.000442262	0.000377468	ROBO1/PRICKLE2/WNT2B/FOXP2/FGFR1/CTNNB1/LGR4/ROR1/BCL2/NFIB/MAGI2	11	1
GO:0050769	positive regulation of neurogenesis	16/159	453/18493	1.90748e-06	0.000442262	0.000377468	DCT/ROBO1/SYT1/LRRC7/TENM4/PAX6/PTPRD/RELN/NLGN1/FGFR1/CTNNB1/BCL2/MAGI2/GOLGA4/GRIP1/ZNF609	16	1
GO:0007157	heterophilic cell-cell adhesion via plasma membrane cell adhesion molecules	6/159	44/18493	1.98028e-06	0.000442262	0.000377468	GRID2/TENM4/PTPRD/TENM2/NLGN1/CADM1	6	1
GO:0048066	developmental pigmentation	6/159	44/18493	1.98028e-06	0.000442262	0.000377468	DCT/LRMDA/TYR/OCA2/BCL2/MITF	6	1
GO:0098742	cell-cell adhesion via plasma-membrane adhesion molecules	12/159	270/18493	3.90718e-06	0.00080548	0.000687473	GRID2/ROBO1/TENM4/SDK1/UNC5D/PTPRD/TENM2/LRFN5/NLGN1/CDH12/PCDH7/CADM1	12	1
GO:0097120	receptor localization to synapse	6/159	50/18493	4.2722e-06	0.000817821	0.000698007	LRRC7/KIF5C/GPHN/RELN/NLGN1/GRIP1	6	1
GO:0021987	cerebral cortex development	8/159	111/18493	5.22176e-06	0.000932954	0.000796272	ROBO1/FOXP2/PAX6/RELN/CTNNB1/LAMB1/SYNE2/FGF13	8	1
GO:0097091	synaptic vesicle clustering	4/159	15/18493	6.67135e-06	0.00111745	0.000953739	PCLO/NLGN1/CTNNB1/MAGI2	4	1
GO:0021537	telencephalon development	11/159	248/18493	1.01937e-05	0.001607	0.00137157	ROBO1/SLC8A1/FOXP2/PAX6/RELN/NRG3/CTNNB1/NFIB/LAMB1/SYNE2/FGF13	11	1
GO:0016358	dendrite development	10/159	218/18493	1.95027e-05	0.0026876	0.00229385	SDK1/CTNND2/ADGRB3/PTPRD/RELN/TNIK/NLGN1/FARP1/PDLIM5/GRIP1	10	1
GO:0035418	protein localization to synapse	6/159	65/18493	1.99692e-05	0.0026876	0.00229385	LRRC7/KIF5C/PCLO/RELN/NLGN1/GRIP1	6	1
GO:2001222	regulation of neuron migration	5/159	39/18493	2.00567e-05	0.0026876	0.00229385	ULK4/UNC5D/RELN/NRG3/ZNF609	5	1
GO:0006582	melanin metabolic process	4/159	20/18493	2.28985e-05	0.00282875	0.00241432	DCT/TYR/OCA2/BCL2	4	1
GO:0048813	dendrite morphogenesis	8/159	136/18493	2.32211e-05	0.00282875	0.00241432	CTNND2/ADGRB3/PTPRD/RELN/TNIK/NLGN1/FARP1/PDLIM5	8	1
GO:0034332	adherens junction organization	8/159	139/18493	2.71807e-05	0.00316714	0.00270314	RASSF8/CADM2/CDH12/CADM1/ARHGAP6/CTNNB1/BCL2/PLEKHA7	8	1
GO:0001759	organ induction	4/159	22/18493	3.4112e-05	0.00351615	0.00300102	ROBO1/WNT2B/FGFR1/CTNNB1	4	1
GO:0021801	cerebral cortex radial glia guided migration	4/159	22/18493	3.4112e-05	0.00351615	0.00300102	RELN/CTNNB1/LAMB1/SYNE2	4	1
GO:0022030	telencephalon glial cell migration	4/159	22/18493	3.4112e-05	0.00351615	0.00300102	RELN/CTNNB1/LAMB1/SYNE2	4	1
GO:2000146	negative regulation of cell motility	12/159	339/18493	3.79624e-05	0.00376728	0.00321535	ROBO1/SPOCK3/PPARGC1A/SEMA6D/PTPRG/DACH1/NRG3/ABR/MCC/BCL2/MAGI2/MITF	12	1
GO:0034330	cell junction organization	11/159	287/18493	3.93596e-05	0.00376728	0.00321535	SDK1/CTNND2/RASSF8/CADM2/CDH12/CADM1/ARHGAP6/CTNNB1/BCL2/PLEKHA7/GJA1	11	1
GO:0030318	melanocyte differentiation	4/159	23/18493	4.10177e-05	0.0037906	0.00323526	LRMDA/OCA2/BCL2/MITF	4	1
GO:0010769	regulation of cell morphogenesis involved in differentiation	11/159	293/18493	4.74791e-05	0.00415582	0.00354698	ROBO1/SEMA6D/ADGRB3/PTPRD/RELN/TNIK/DOCK5/NLGN1/GOLGA4/PDLIM5/FGF13	11	1
GO:0030198	extracellular matrix organization	21/92	348/18493	2.7199e-17	4.7979e-14	4.21441e-14	COL3A1/ELN/COL1A2/COL1A1/COL6A1/COL6A2/ANTXR1/THSD4/LAMA4/SULF1/COL5A1/CYP1B1/VCAN/FBN2/CTGF/ABI3BP/TIMP2/FBLN1/EGFL6/SERPINH1/SPARC	21	2
GO:0043062	extracellular structure organization	21/92	402/18493	5.00186e-16	4.41164e-13	3.87513e-13	COL3A1/ELN/COL1A2/COL1A1/COL6A1/COL6A2/ANTXR1/THSD4/LAMA4/SULF1/COL5A1/CYP1B1/VCAN/FBN2/CTGF/ABI3BP/TIMP2/FBLN1/EGFL6/SERPINH1/SPARC	21	2
GO:0030199	collagen fibril organization	6/92	52/18493	2.17655e-07	0.000127981	0.000112417	COL3A1/COL1A2/COL1A1/COL5A1/CYP1B1/SERPINH1	6	2
GO:0070208	protein heterotrimerization	4/92	13/18493	3.96255e-07	0.000174748	0.000153497	COL1A2/COL1A1/COL6A1/COL6A2	4	2
GO:0046683	response to organophosphorus	7/92	137/18493	5.44544e-06	0.00192115	0.00168751	IGFBP5/COL1A1/SLC26A3/PDE3A/SPARC/HSP90B1/FOS	7	2
GO:0014074	response to purine-containing compound	7/92	151/18493	1.03216e-05	0.00303456	0.00266552	IGFBP5/COL1A1/SLC26A3/PDE3A/SPARC/HSP90B1/FOS	7	2
GO:0043200	response to amino acid	6/92	111/18493	1.9137e-05	0.0042405	0.0037248	COL3A1/COL1A2/COL1A1/COL6A1/CTGF/TMBIM6	6	2
GO:0001503	ossification	10/92	380/18493	1.92313e-05	0.0042405	0.0037248	IGFBP5/COL1A1/CDH11/COL6A1/MRC2/VCAN/FBN2/CTGF/SPARC/PBX1	10	2
GO:0048705	skeletal system morphogenesis	8/92	236/18493	2.3128e-05	0.00453309	0.0039818	COL1A1/COL6A1/COL6A2/SFRP4/FBN2/CTGF/EYA1/SERPINH1	8	2
GO:0071560	cellular response to transforming growth factor beta stimulus	8/92	242/18493	2.76784e-05	0.00488247	0.00428869	COL3A1/COL1A2/COL1A1/FBN2/PDE3A/ZFP36L2/FOS/UBC	8	2
GO:0071559	response to transforming growth factor beta	8/92	249/18493	3.39134e-05	0.00543848	0.00477708	COL3A1/COL1A2/COL1A1/FBN2/PDE3A/ZFP36L2/FOS/UBC	8	2
GO:0007178	transmembrane receptor protein serine/threonine kinase signaling pathway	9/92	340/18493	4.90974e-05	0.00690713	0.00606713	COL3A1/COL1A2/SULF1/SFRP4/FBN2/FSTL1/FOS/SPTBN1/UBC	9	2
GO:0051291	protein heterooligomerization	6/92	132/18493	5.09029e-05	0.00690713	0.00606713	COL1A2/COL1A1/COL6A1/COL6A2/HBA1/HBA2	6	2
GO:0002063	chondrocyte development	4/92	45/18493	7.31096e-05	0.00885672	0.00777962	COL6A1/COL6A2/SULF1/SERPINH1	4	2
GO:0060351	cartilage development involved in endochondral bone morphogenesis	4/92	46/18493	7.9769e-05	0.00885672	0.00777962	COL1A1/COL6A1/COL6A2/SERPINH1	4	2
GO:0060348	bone development	7/92	208/18493	8.0333e-05	0.00885672	0.00777962	COL1A1/COL6A1/COL6A2/SULF1/SFRP4/SERPINH1/SPARC	7	2
GO:0051591	response to cAMP	5/92	98/18493	0.000128794	0.0126771	0.0111354	IGFBP5/COL1A1/SLC26A3/SPARC/FOS	5	2
GO:0032964	collagen biosynthetic process	4/92	52/18493	0.000129358	0.0126771	0.0111354	COL1A1/COL5A1/CTGF/SERPINH1	4	2
GO:0070206	protein trimerization	4/92	54/18493	0.000149969	0.0139235	0.0122302	COL1A2/COL1A1/COL6A1/COL6A2	4	2
GO:0030837	negative regulation of actin filament polymerization	4/92	57/18493	0.000185199	0.0156481	0.0137451	TMSB10/TMSB4X/ADD3/SPTBN1	4	2
GO:0032963	collagen metabolic process	5/92	106/18493	0.000186287	0.0156481	0.0137451	COL1A1/MRC2/COL5A1/CTGF/SERPINH1	5	2
GO:0003433	chondrocyte development involved in endochondral bone morphogenesis	3/92	23/18493	0.000196329	0.015742	0.0138276	COL6A1/COL6A2/SERPINH1	3	2
GO:0060349	bone morphogenesis	5/92	111/18493	0.000231046	0.0169819	0.0149166	COL1A1/COL6A1/COL6A2/SFRP4/SERPINH1	5	2
GO:1904375	regulation of protein localization to cell periphery	5/92	111/18493	0.000231046	0.0169819	0.0149166	PID1/GPC6/EPB41L2/ACTB/SPTBN1	5	2
GO:0001101	response to acid chemical	8/92	332/18493	0.000249323	0.0175922	0.0154528	COL3A1/COL1A2/COL1A1/COL6A1/PID1/CTGF/TMBIM6/SPARC	8	2
GO:0031589	cell-substrate adhesion	8/92	338/18493	0.000281279	0.0190837	0.0167628	COL3A1/COL1A1/ANTXR1/TIAM1/CTGF/ABI3BP/FBLN1/EGFL6	8	2
GO:0002062	chondrocyte differentiation	5/92	117/18493	0.000295063	0.0192775	0.0169331	COL6A1/COL6A2/SULF1/CTGF/SERPINH1	5	2
GO:0061448	connective tissue development	7/92	263/18493	0.00034017	0.0210464	0.0184868	COL1A1/COL6A1/COL6A2/SULF1/COL5A1/CTGF/SERPINH1	7	2
GO:0071230	cellular response to amino acid stimulus	4/92	67/18493	0.000346	0.0210464	0.0184868	COL3A1/COL1A2/COL1A1/COL6A1	4	2
GO:0003413	chondrocyte differentiation involved in endochondral bone morphogenesis	3/92	29/18493	0.000396418	0.0232863	0.0204543	COL6A1/COL6A2/SERPINH1	3	2
GO:0030198	extracellular matrix organization	34/210	348/18493	4.02663e-22	1.23738e-18	9.35026e-19	EGFL6/COL25A1/COL1A1/COL1A2/VCAN/COL3A1/THSD4/COL14A1/FN1/FBLN1/FOXC1/SPARC/TGFBI/NDNF/PDGFRA/FBN2/COL5A1/FOXF2/COL6A2/SULF1/FLRT2/AEBP1/MMP16/SMOC2/CTGF/SERPINH1/NID1/ANTXR1/COL6A1/ELN/ANXA2/MMP14/TIMP2/LAMA4	34	3
GO:0043062	extracellular structure organization	34/210	402/18493	4.10622e-20	6.30921e-17	4.76754e-17	EGFL6/COL25A1/COL1A1/COL1A2/VCAN/COL3A1/THSD4/COL14A1/FN1/FBLN1/FOXC1/SPARC/TGFBI/NDNF/PDGFRA/FBN2/COL5A1/FOXF2/COL6A2/SULF1/FLRT2/AEBP1/MMP16/SMOC2/CTGF/SERPINH1/NID1/ANTXR1/COL6A1/ELN/ANXA2/MMP14/TIMP2/LAMA4	34	3
GO:0048705	skeletal system morphogenesis	20/210	236/18493	3.08498e-12	3.16005e-09	2.38788e-09	COL1A1/SFRP4/RARB/EYA1/HHIP/COL14A1/FOXC1/PDGFRA/FBN2/COL6A2/WWOX/DHRS3/MMP16/GNAS/CTGF/SERPINH1/COL6A1/ANXA2/MMP14/ARID5B	20	3
GO:0001503	ossification	24/210	380/18493	1.06352e-11	8.17051e-09	6.17403e-09	COL1A1/VCAN/IGFBP5/CDH11/BMP5/FOXC1/SPARC/MRC2/FHL2/PBX1/FBN2/WWOX/EXT1/DHRS3/MMP16/GNAS/CTGF/ZBTB16/IGF1/COL6A1/MMP14/JUND/PTN/RHOA	24	3
GO:0060348	bone development	17/210	208/18493	2.47313e-10	1.51999e-07	1.14857e-07	COL1A1/SFRP4/RARB/COL14A1/FOXC1/SPARC/COL6A2/SULF1/DHRS3/MMP16/GNAS/SERPINH1/IGF1/COL6A1/ANXA2/MMP14/RHOA	17	3
GO:0060349	bone morphogenesis	13/210	111/18493	4.06665e-10	1.92945e-07	1.45799e-07	COL1A1/SFRP4/RARB/COL14A1/FOXC1/COL6A2/DHRS3/MMP16/GNAS/SERPINH1/COL6A1/ANXA2/MMP14	13	3
GO:0060350	endochondral bone morphogenesis	11/210	71/18493	4.39511e-10	1.92945e-07	1.45799e-07	COL1A1/RARB/COL14A1/FOXC1/COL6A2/MMP16/GNAS/SERPINH1/COL6A1/ANXA2/MMP14	11	3
GO:0002009	morphogenesis of an epithelium	24/210	479/18493	1.2141e-09	4.40591e-07	3.32932e-07	RSPO3/ALDH1A2/IGFBP5/TGM2/EYA1/HHIP/TMEFF2/ADM/SLIT2/BMP5/PRICKLE1/LMO4/GPC6/PBX1/COL5A1/FOXF2/SULF1/EDNRA/OPHN1/MMP14/NRP1/YAP1/RHOA/MLLT3	24	3
GO:0061448	connective tissue development	18/210	263/18493	1.29037e-09	4.40591e-07	3.32932e-07	COL1A1/RARB/COL14A1/BMP5/TGFBI/COL5A1/COL6A2/SULF1/GNAS/CTGF/ZBTB16/SERPINH1/COL6A1/EGR1/ANXA2/TBL1XR1/ARID5B/EFEMP1	18	3
GO:0030199	collagen fibril organization	9/210	52/18493	6.3761e-09	1.95938e-06	1.4806e-06	COL1A1/COL1A2/COL3A1/COL14A1/FOXC1/COL5A1/AEBP1/SERPINH1/ANXA2	9	3
GO:0060537	muscle tissue development	20/210	395/18493	2.66264e-08	7.27919e-06	5.5005e-06	RARB/ALDH1A2/COL3A1/IGFBP5/EYA1/BMP5/FOXC1/FOXP2/FHL2/PDGFRA/EYA2/FOS/SVIL/IGF1/FLNB/EGR1/MYH10/YAP1/RHOA/MYL6	20	3
GO:0001655	urogenital system development	18/210	322/18493	3.06401e-08	7.27919e-06	5.5005e-06	BMPER/RARB/ALDH1A2/ANGPT1/EYA1/SLIT2/FOXC1/PDGFRA/PBX1/SULF1/ZBTB16/NID1/EGR1/PSAP/NRP1/NFIA/ARID5B/YAP1	18	3
GO:0072001	renal system development	17/210	286/18493	3.07938e-08	7.27919e-06	5.5005e-06	BMPER/RARB/ALDH1A2/ANGPT1/EYA1/SLIT2/FOXC1/PDGFRA/PBX1/SULF1/ZBTB16/NID1/EGR1/NRP1/NFIA/ARID5B/YAP1	17	3
GO:0003007	heart morphogenesis	16/210	253/18493	3.36445e-08	7.38497e-06	5.58043e-06	RARB/ALDH1A2/EYA1/SLIT2/BMP5/FOXC1/CPE/FHL2/SLIT3/COL5A1/FLRT2/DHRS3/JUN/ELN/NRP1/YAP1	16	3
GO:0001101	response to acid chemical	18/210	332/18493	4.88199e-08	1.00016e-05	7.55766e-06	COL1A1/COL1A2/PID1/RARB/ALDH1A2/COL3A1/EPHA3/SPARC/PDGFRA/GSN/CTGF/COL6A1/EGR1/CPEB3/TMBIM6/PTN/YAP1/RHOA	18	3
GO:0016055	Wnt signaling pathway	21/210	463/18493	7.73181e-08	1.41159e-05	1.06666e-05	COL1A1/BICC1/RSPO3/SFRP4/DKK2/BAMBI/PRICKLE1/SEMA5A/CPE/GPC6/WWOX/UBC/SULF1/EGR1/TBL1XR1/TCF7L2/RBMS3/GNAQ/YAP1/RHOA/MLLT3	21	3
GO:0198738	cell-cell signaling by wnt	21/210	465/18493	8.31456e-08	1.41159e-05	1.06666e-05	COL1A1/BICC1/RSPO3/SFRP4/DKK2/BAMBI/PRICKLE1/SEMA5A/CPE/GPC6/WWOX/UBC/SULF1/EGR1/TBL1XR1/TCF7L2/RBMS3/GNAQ/YAP1/RHOA/MLLT3	21	3
GO:0060828	regulation of canonical Wnt signaling pathway	15/210	236/18493	8.57144e-08	1.41159e-05	1.06666e-05	COL1A1/BICC1/RSPO3/SFRP4/DKK2/BAMBI/PRICKLE1/SEMA5A/EGR1/TBL1XR1/TCF7L2/RBMS3/GNAQ/YAP1/MLLT3	15	3
GO:0001822	kidney development	16/210	271/18493	8.72767e-08	1.41159e-05	1.06666e-05	BMPER/RARB/ALDH1A2/ANGPT1/EYA1/SLIT2/FOXC1/PDGFRA/PBX1/SULF1/ZBTB16/NID1/EGR1/NRP1/ARID5B/YAP1	16	3
GO:0002062	chondrocyte differentiation	11/210	117/18493	9.44534e-08	1.45026e-05	1.09588e-05	RARB/COL14A1/TGFBI/COL6A2/SULF1/CTGF/ZBTB16/SERPINH1/COL6A1/ANXA2/EFEMP1	11	3
GO:0051216	cartilage development	14/210	206/18493	1.02457e-07	1.45026e-05	1.09588e-05	COL1A1/RARB/COL14A1/BMP5/TGFBI/COL6A2/SULF1/GNAS/CTGF/ZBTB16/SERPINH1/COL6A1/ANXA2/EFEMP1	14	3
GO:0030111	regulation of Wnt signaling pathway	17/210	311/18493	1.03826e-07	1.45026e-05	1.09588e-05	COL1A1/BICC1/RSPO3/SFRP4/DKK2/BAMBI/PRICKLE1/SEMA5A/WWOX/SULF1/EGR1/TBL1XR1/TCF7L2/RBMS3/GNAQ/YAP1/MLLT3	17	3
GO:0071560	cellular response to transforming growth factor beta stimulus	15/210	242/18493	1.1903e-07	1.59034e-05	1.20174e-05	COL1A1/COL1A2/COL3A1/BAMBI/PDE3A/FBN2/WWOX/UBC/ZFP36L1/FOS/JUN/LTBP4/ZFP36L2/HSP90AB1/RHOA	15	3
GO:0071559	response to transforming growth factor beta	15/210	249/18493	1.72451e-07	2.20809e-05	1.66854e-05	COL1A1/COL1A2/COL3A1/BAMBI/PDE3A/FBN2/WWOX/UBC/ZFP36L1/FOS/JUN/LTBP4/ZFP36L2/HSP90AB1/RHOA	15	3
GO:0061564	axon development	21/210	493/18493	2.20691e-07	2.71273e-05	2.04987e-05	COL25A1/SEMA3D/PLXNC1/EPHA3/CDH11/FN1/SLIT2/BOC/SEMA5A/SLIT3/EXT1/FLRT2/JUN/OPHN1/FGF13/NRP1/MYH10/CNTN4/GAB1/HSP90AB1/RHOA	21	3
GO:0014706	striated muscle tissue development	18/210	379/18493	3.51629e-07	4.15599e-05	3.14046e-05	RARB/ALDH1A2/EYA1/BMP5/FOXC1/FOXP2/FHL2/PDGFRA/EYA2/FOS/SVIL/IGF1/FLNB/EGR1/MYH10/YAP1/RHOA/MYL6	18	3
GO:0007178	transmembrane receptor protein serine/threonine kinase signaling pathway	17/210	340/18493	3.68012e-07	4.18852e-05	3.16505e-05	COL1A2/SFRP4/BMPER/COL3A1/BAMBI/BMP5/FBN2/UBC/SULF1/FSTL1/FOS/JUN/LTBP4/EGR1/VIM/HSP90AB1/RHOA	17	3
GO:0043200	response to amino acid	10/210	111/18493	5.4705e-07	6.00388e-05	4.53682e-05	COL1A1/COL1A2/COL3A1/PDGFRA/CTGF/COL6A1/CPEB3/TMBIM6/PTN/RHOA	10	3
GO:0010975	regulation of neuron projection development	20/210	478/18493	5.7669e-07	6.11093e-05	4.61771e-05	SEMA3D/PLXNC1/EPHA3/FN1/SLIT2/BMP5/NDNF/SEMA5A/SDC2/CNTN1/PMP22/NR2F1/CPEB3/VIM/FGF13/NRP1/DPYSL3/PTN/RHOA/ADGRB3	20	3
GO:0060351	cartilage development involved in endochondral bone morphogenesis	7/210	46/18493	8.09945e-07	8.29654e-05	6.26926e-05	COL1A1/RARB/COL14A1/COL6A2/SERPINH1/COL6A1/ANXA2	7	3
GO:0030198	extracellular matrix organization	21/143	348/18493	3.04025e-13	7.04123e-10	5.74128e-10	COL3A1/COL25A1/ABI3BP/COL1A2/COL4A1/NID1/VCAN/LAMA4/BGN/COL1A1/COL6A2/COL4A2/ANTXR1/COL5A1/LAMB1/FLRT2/LAMA2/FBLN1/COL6A1/SPARC/SERPINH1	21	4
GO:0043062	extracellular structure organization	21/143	402/18493	4.83895e-12	5.6035e-09	4.56898e-09	COL3A1/COL25A1/ABI3BP/COL1A2/COL4A1/NID1/VCAN/LAMA4/BGN/COL1A1/COL6A2/COL4A2/ANTXR1/COL5A1/LAMB1/FLRT2/LAMA2/FBLN1/COL6A1/SPARC/SERPINH1	21	4
GO:0031589	cell-substrate adhesion	17/143	338/18493	1.07805e-09	8.32252e-07	6.78602e-07	SNED1/ANGPT1/COL3A1/EPHA3/NRP1/ABI3BP/NID1/COL1A1/DLC1/JAG1/ARHGAP6/TIAM1/ANTXR1/LAMB1/FBLN1/PEAK1/DOCK1	17	4
GO:0001101	response to acid chemical	15/143	332/18493	4.55065e-08	2.63483e-05	2.14839e-05	RORB/COL3A1/EPHA3/COL1A2/COL4A1/IGFBP7/COL1A1/PID1/ALDH1A2/RARB/EGR1/PDGFRB/EGFR/COL6A1/SPARC	15	4
GO:0071229	cellular response to acid chemical	12/143	206/18493	7.01735e-08	3.25044e-05	2.65034e-05	RORB/COL3A1/EPHA3/COL1A2/COL4A1/COL1A1/PID1/ALDH1A2/RARB/EGR1/EGFR/COL6A1	12	4
GO:0061564	axon development	17/143	493/18493	2.72965e-07	0.000105364	8.5912e-05	EPHA3/CXCL12/COL25A1/NRP1/EXT1/CDH11/SEMA5A/FGF13/TIAM1/UNC5C/ZSWIM6/FLRT2/ZEB2/LAMA2/PARD3/ANK3/DOK6	17	4
GO:0072001	renal system development	13/143	286/18493	3.51396e-07	0.000116262	9.47976e-05	ANGPT1/EYA1/NRP1/COL4A1/NID1/NFIA/ALDH1A2/RARB/ZBTB16/NOTCH3/JAG1/EGR1/PDGFRB	13	4
GO:0007409	axonogenesis	16/143	449/18493	4.05791e-07	0.000117476	9.5788e-05	CXCL12/COL25A1/NRP1/EXT1/CDH11/SEMA5A/FGF13/TIAM1/UNC5C/ZSWIM6/FLRT2/ZEB2/LAMA2/PARD3/ANK3/DOK6	16	4
GO:0010810	regulation of cell-substrate adhesion	11/143	209/18493	6.93389e-07	0.000178432	0.00014549	EPHA3/NRP1/ABI3BP/NID1/COL1A1/DLC1/JAG1/ARHGAP6/FBLN1/PEAK1/DOCK1	11	4
GO:0061437	renal system vasculature development	5/143	24/18493	9.73171e-07	0.000204897	0.000167069	ANGPT1/NRP1/NOTCH3/EGR1/PDGFRB	5	4
GO:0061440	kidney vasculature development	5/143	24/18493	9.73171e-07	0.000204897	0.000167069	ANGPT1/NRP1/NOTCH3/EGR1/PDGFRB	5	4
GO:0060485	mesenchyme development	12/143	269/18493	1.23204e-06	0.000237784	0.000193885	EPHA3/NRP1/EDNRA/BMP5/COL1A1/ALDH1A2/SEMA5A/JAG1/PDGFRB/TIAM1/ZEB2/ZFP36L1	12	4
GO:0001655	urogenital system development	13/143	322/18493	1.3365e-06	0.000238102	0.000194144	ANGPT1/EYA1/NRP1/COL4A1/NID1/NFIA/ALDH1A2/RARB/ZBTB16/NOTCH3/JAG1/EGR1/PDGFRB	13	4
GO:0001503	ossification	14/143	380/18493	1.52076e-06	0.000251577	0.000205131	RORB/BMP5/EXT1/CDH11/VCAN/COL1A1/ZBTB16/JAG1/EGFR/MRC2/WWOX/COL6A1/SPARC/JUND	14	4
GO:0070208	protein heterotrimerization	4/143	13/18493	2.32183e-06	0.00035849	0.000292306	COL1A2/COL1A1/COL6A2/COL6A1	4	4
GO:0048762	mesenchymal cell differentiation	10/143	210/18493	5.53294e-06	0.000800893	0.000653033	EPHA3/NRP1/EDNRA/BMP5/COL1A1/ALDH1A2/SEMA5A/JAG1/TIAM1/ZEB2	10	4
GO:0061448	connective tissue development	11/143	263/18493	6.44327e-06	0.000838693	0.000683854	BMP5/COL1A1/RARB/ZBTB16/COL6A2/EGR1/PDGFRB/EFEMP1/COL5A1/COL6A1/SERPINH1	11	4
GO:0032835	glomerulus development	6/143	60/18493	6.833e-06	0.000838693	0.000683854	ANGPT1/NID1/NOTCH3/JAG1/EGR1/PDGFRB	6	4
GO:0030900	forebrain development	13/143	374/18493	6.88047e-06	0.000838693	0.000683854	COL3A1/CXCL12/NRP1/EXT1/DLC1/ALDH1A2/RARB/NOTCH3/SEMA5A/FGF13/EGFR/LAMB1/ZEB2	13	4
GO:0032970	regulation of actin filament-based process	13/143	376/18493	7.28632e-06	0.000843756	0.000687982	EPHA3/CXCL12/NRP1/FRMD6/SYNPO2/DLC1/SEMA5A/FGF13/PDGFRB/ARHGAP6/ARHGAP28/ADD3/PDE4D	13	4
GO:0001822	kidney development	11/143	271/18493	8.5547e-06	0.000943461	0.00076928	ANGPT1/EYA1/NRP1/NID1/ALDH1A2/RARB/ZBTB16/NOTCH3/JAG1/EGR1/PDGFRB	11	4
GO:0007160	cell-matrix adhesion	10/143	222/18493	9.02313e-06	0.000949889	0.000774521	SNED1/COL3A1/EPHA3/NRP1/NID1/DLC1/JAG1/ARHGAP6/TIAM1/PEAK1	10	4
GO:0034332	adherens junction organization	8/143	139/18493	1.26065e-05	0.00125735	0.00102522	EPHA3/NRP1/CDH11/DLC1/CDH18/ARHGAP6/CADM2/PEAK1	8	4
GO:0071230	cellular response to amino acid stimulus	6/143	67/18493	1.30295e-05	0.00125735	0.00102522	COL3A1/COL1A2/COL4A1/COL1A1/EGFR/COL6A1	6	4
GO:0032526	response to retinoic acid	7/143	105/18493	1.72641e-05	0.0015783	0.00128691	RORB/EPHA3/IGFBP7/COL1A1/ALDH1A2/RARB/PDGFRB	7	4
GO:0001654	eye development	12/143	351/18493	1.85662e-05	0.0015783	0.00128691	RORB/NRP1/COL4A1/ALDH1A2/RARB/JAG1/PDGFRB/EFEMP1/EGFR/COL5A1/ZEB2/NHS	12	4
GO:0071560	cellular response to transforming growth factor beta stimulus	10/143	242/18493	1.90816e-05	0.0015783	0.00128691	COL3A1/COL1A2/COL1A1/COL4A2/PDE3A/PARD3/WWOX/ZFP36L1/FOS/ZFP36L2	10	4
GO:0150063	visual system development	12/143	352/18493	1.90956e-05	0.0015783	0.00128691	RORB/NRP1/COL4A1/ALDH1A2/RARB/JAG1/PDGFRB/EFEMP1/EGFR/COL5A1/ZEB2/NHS	12	4
GO:0048844	artery morphogenesis	6/143	72/18493	1.97628e-05	0.0015783	0.00128691	COL3A1/EYA1/NRP1/NOTCH3/JAG1/PDGFRB	6	4
GO:0048880	sensory system development	12/143	357/18493	2.19449e-05	0.00167459	0.00136542	RORB/NRP1/COL4A1/ALDH1A2/RARB/JAG1/PDGFRB/EFEMP1/EGFR/COL5A1/ZEB2/NHS	12	4
GO:0098742	cell-cell adhesion via plasma-membrane adhesion molecules	21/148	270/18493	4.11821e-15	9.83428e-12	7.97198e-12	LRRC4C/NECTIN3/SDK1/PCDH9/CDH20/EFNA5/TGFB2/UNC5D/PCDH7/CADM1/TENM1/CDH2/CDH6/DAB1/TENM4/PTPRD/GRID2/TENM2/NLGN1/PALLD/PTPRS	21	5
GO:0010975	regulation of neuron projection development	23/148	478/18493	4.79642e-12	5.72692e-09	4.64243e-09	LRRC4C/RELN/SDK1/EFNA5/SYT1/CDH2/SEMA3A/SLIT2/DAB1/PTPRD/GRID2/TNIK/NLGN1/PPP1R9A/FGFR1/LRRC7/CUX1/ADGRB3/MAGI2/PRKD1/PTPRS/SEMA3C/GRIP1	23	5
GO:0007157	heterophilic cell-cell adhesion via plasma membrane cell adhesion molecules	9/148	44/18493	5.8861e-11	4.68533e-08	3.79808e-08	NECTIN3/CADM1/TENM1/CDH2/TENM4/PTPRD/GRID2/TENM2/NLGN1	9	5
GO:0050808	synapse organization	18/148	384/18493	1.82413e-09	1.08901e-06	8.82783e-07	LRRC4C/RELN/SDK1/EFNA5/CDH2/NOS1AP/PTPRD/CACNB2/GRID2/NLGN1/GPHN/PDZRN3/PCLO/PPP1R9A/ADGRB3/MAGI2/PTPRS/DLG2	18	5
GO:0050769	positive regulation of neurogenesis	19/148	453/18493	3.91507e-09	1.86984e-06	1.51575e-06	RELN/LRP2/EFNA5/SYT1/SEMA3A/SLIT2/PAX6/DAB1/TENM4/PTPRD/GLI3/NLGN1/PPP1R9A/FGFR1/LRRC7/CUX1/MAGI2/PRKD1/GRIP1	19	5
GO:0097106	postsynaptic density organization	7/148	32/18493	5.19005e-09	2.06564e-06	1.67447e-06	RELN/CDH2/PTPRD/GRID2/NLGN1/PTPRS/DLG2	7	5
GO:0022604	regulation of cell morphogenesis	19/148	474/18493	8.1762e-09	2.78925e-06	2.26106e-06	LRRC4C/RELN/EFNA5/SYT1/CDH2/SEMA3A/SLIT2/DAB1/PTPRD/TNIK/NLGN1/PPP1R9A/CUX1/ADGRB3/SHROOM3/PTPRS/SEMA3C/GRIP1/PHIP	19	5
GO:0099084	postsynaptic specialization organization	7/148	35/18493	1.01631e-08	3.03369e-06	2.45921e-06	RELN/CDH2/PTPRD/GRID2/NLGN1/PTPRS/DLG2	7	5
GO:0010769	regulation of cell morphogenesis involved in differentiation	15/148	293/18493	1.38311e-08	3.66985e-06	2.9749e-06	LRRC4C/RELN/EFNA5/CDH2/SEMA3A/SLIT2/DAB1/PTPRD/TNIK/NLGN1/PPP1R9A/CUX1/ADGRB3/PTPRS/SEMA3C	15	5
GO:0016358	dendrite development	13/148	218/18493	2.23322e-08	5.33293e-06	4.32305e-06	RELN/SDK1/SEMA3A/DAB1/PTPRD/TNIK/NLGN1/PPP1R9A/CUX1/ADGRB3/PRKG1/PTPRS/GRIP1	13	5
GO:0031346	positive regulation of cell projection organization	16/148	371/18493	4.91885e-08	1.06784e-05	8.65623e-06	RELN/EFNA5/TENM1/SYT1/SLIT2/PTPRD/TENM2/NLGN1/PPP1R9A/FGFR1/LRRC7/NAV3/CUX1/MAGI2/PRKD1/GRIP1	16	5
GO:0099173	postsynapse organization	11/148	159/18493	6.2242e-08	1.23862e-05	1.00406e-05	RELN/CDH2/NOS1AP/PTPRD/GRID2/NLGN1/GPHN/PPP1R9A/MAGI2/PTPRS/DLG2	11	5
GO:0007416	synapse assembly	11/148	165/18493	9.0989e-08	1.6714e-05	1.35489e-05	SDK1/EFNA5/CDH2/PTPRD/GRID2/NLGN1/PCLO/PPP1R9A/ADGRB3/MAGI2/PTPRS	11	5
GO:0097120	receptor localization to synapse	7/148	50/18493	1.36563e-07	2.32938e-05	1.88827e-05	RELN/GPC6/NLGN1/GPHN/LRRC7/GRIP1/DLG2	7	5
GO:0007411	axon guidance	13/148	259/18493	1.68223e-07	2.54455e-05	2.06269e-05	RELN/EFNA5/UNC5D/SEMA3A/SLIT2/PAX6/DAB1/UNC5C/GLI3/NRXN3/BOC/PALLD/SEMA3C	13	5
GO:0097485	neuron projection guidance	13/148	260/18493	1.75872e-07	2.54455e-05	2.06269e-05	RELN/EFNA5/UNC5D/SEMA3A/SLIT2/PAX6/DAB1/UNC5C/GLI3/NRXN3/BOC/PALLD/SEMA3C	13	5
GO:0099068	postsynapse assembly	6/148	32/18493	1.81145e-07	2.54455e-05	2.06269e-05	CDH2/PTPRD/GRID2/NLGN1/MAGI2/PTPRS	6	5
GO:0043113	receptor clustering	7/148	53/18493	2.06566e-07	2.74045e-05	2.22149e-05	RELN/CDH2/NLGN1/GPHN/LRRC7/MAGI2/DLG2	7	5
GO:0010976	positive regulation of neuron projection development	13/148	269/18493	2.60104e-07	3.18042e-05	2.57815e-05	RELN/EFNA5/SYT1/SLIT2/PTPRD/NLGN1/PPP1R9A/FGFR1/LRRC7/CUX1/MAGI2/PRKD1/GRIP1	13	5
GO:0021987	cerebral cortex development	9/148	111/18493	2.66367e-07	3.18042e-05	2.57815e-05	RELN/PLCB1/CDH2/SEMA3A/SLIT2/PAX6/DAB1/GLI3/PTPRS	9	5
GO:0099504	synaptic vesicle cycle	11/148	195/18493	4.91402e-07	5.58794e-05	4.52976e-05	FGF14/CADPS2/SYT1/CDH2/CACNB2/NLGN1/PCLO/MAGI2/PLD1/BTBD9/DENND1A	11	5
GO:0007409	axonogenesis	16/148	449/18493	6.48945e-07	7.044e-05	5.7101e-05	LRRC4C/RELN/EFNA5/UNC5D/CDH2/SEMA3A/SLIT2/PAX6/DAB1/UNC5C/GLI3/NRXN3/BOC/PALLD/PTPRS/SEMA3C	16	5
GO:0035418	protein localization to synapse	7/148	65/18493	8.61148e-07	8.94097e-05	7.24783e-05	RELN/GPC6/NLGN1/PCLO/LRRC7/GRIP1/DLG2	7	5
GO:0045666	positive regulation of neuron differentiation	14/148	356/18493	1.06663e-06	0.00010613	8.60321e-05	RELN/EFNA5/SYT1/SLIT2/DAB1/PTPRD/NLGN1/PPP1R9A/FGFR1/LRRC7/CUX1/MAGI2/PRKD1/GRIP1	14	5
GO:0050773	regulation of dendrite development	9/148	139/18493	1.78694e-06	0.000170689	0.000138366	RELN/SDK1/PTPRD/TNIK/NLGN1/PPP1R9A/CUX1/ADGRB3/PTPRS	9	5
GO:0099560	synaptic membrane adhesion	5/148	27/18493	2.14884e-06	0.00019293	0.000156395	LRRC4C/EFNA5/PTPRD/NLGN1/PTPRS	5	5
GO:0061564	axon development	16/148	493/18493	2.19865e-06	0.00019293	0.000156395	LRRC4C/RELN/EFNA5/UNC5D/CDH2/SEMA3A/SLIT2/PAX6/DAB1/UNC5C/GLI3/NRXN3/BOC/PALLD/PTPRS/SEMA3C	16	5
GO:0051668	localization within membrane	9/148	143/18493	2.26216e-06	0.00019293	0.000156395	RELN/GPC6/CDH2/NLGN1/GPHN/LRRC7/MAGI2/GRIP1/DLG2	9	5
GO:0034330	cell junction organization	12/148	287/18493	3.46791e-06	0.000285565	0.000231488	NECTIN3/SDK1/CDH20/EFNA5/TGFB2/PKP4/CADM1/CDH2/CDH6/PATJ/ANK2/RASSF8	12	5
GO:0098693	regulation of synaptic vesicle cycle	8/148	114/18493	3.74477e-06	0.000298083	0.000241636	FGF14/SYT1/CDH2/CACNB2/NLGN1/MAGI2/PLD1/BTBD9	8	5
GO:0003158	endothelium development	20/216	125/18493	2.2397e-17	7.78969e-14	5.52146e-14	PPP1R16B/PECAM1/CD34/ENG/SOX18/KDR/ID1/RAPGEF1/ZEB1/MSN/HEG1/BMPR2/FOXP1/CTNNB1/NRP1/RAPGEF2/PDE4D/TJP1/AFDN/RHOA	20	6
GO:0010631	epithelial cell migration	27/216	346/18493	5.97015e-15	6.41795e-12	4.54915e-12	MEF2C/RGCC/PECAM1/SOX18/PLXND1/KDR/EFNA1/ID1/CDH13/SEMA3A/TGFBR2/PXN/PTPRM/MYH9/BMPR2/FOXP1/PTPRG/NRP1/ITGB1/MACF1/JUN/NRP2/TMSB4X/AKT3/BCAS3/RHOA/DOCK1	27	6
GO:0034329	cell junction assembly	23/216	238/18493	7.22085e-15	6.41795e-12	4.54915e-12	PRKCH/KDR/SMAD7/RAPGEF1/CDH13/ITGA6/LIMS2/HEG1/CTNNB1/NRP1/DLC1/MACF1/RAPGEF2/ACTN4/ACTB/DLG1/TJP1/BCAS3/PKP4/LIMCH1/AFDN/RHOA/PEAK1	23	6
GO:0090132	epithelium migration	27/216	349/18493	7.38119e-15	6.41795e-12	4.54915e-12	MEF2C/RGCC/PECAM1/SOX18/PLXND1/KDR/EFNA1/ID1/CDH13/SEMA3A/TGFBR2/PXN/PTPRM/MYH9/BMPR2/FOXP1/PTPRG/NRP1/ITGB1/MACF1/JUN/NRP2/TMSB4X/AKT3/BCAS3/RHOA/DOCK1	27	6
GO:0090130	tissue migration	27/216	355/18493	1.12102e-14	7.79781e-12	5.52721e-12	MEF2C/RGCC/PECAM1/SOX18/PLXND1/KDR/EFNA1/ID1/CDH13/SEMA3A/TGFBR2/PXN/PTPRM/MYH9/BMPR2/FOXP1/PTPRG/NRP1/ITGB1/MACF1/JUN/NRP2/TMSB4X/AKT3/BCAS3/RHOA/DOCK1	27	6
GO:0001885	endothelial cell development	13/216	58/18493	1.04092e-13	6.03385e-11	4.27689e-11	PPP1R16B/PECAM1/ENG/SOX18/ID1/RAPGEF1/MSN/HEG1/CTNNB1/RAPGEF2/PDE4D/TJP1/AFDN	13	6
GO:0045446	endothelial cell differentiation	16/216	111/18493	2.10605e-13	1.0464e-10	7.41708e-11	PPP1R16B/PECAM1/ENG/SOX18/ID1/RAPGEF1/ZEB1/MSN/HEG1/BMPR2/CTNNB1/NRP1/RAPGEF2/PDE4D/TJP1/AFDN	16	6
GO:0043547	positive regulation of GTPase activity	27/216	405/18493	2.70442e-13	1.17575e-10	8.33389e-11	PREX1/ARHGAP26/RGS6/RAPGEF1/ITGA6/RASAL2/ARHGAP29/ARHGAP18/VAV3/ASAP1/PLCB1/PICALM/KALRN/NRP1/DLC1/ITGB1/JUN/RAPGEF2/GNAQ/SOS1/RASGEF1B/DOCK9/ARHGEF12/BCAS3/PKP4/AFDN/DOCK1	27	6
GO:0034330	cell junction organization	23/216	287/18493	3.94849e-13	1.46085e-10	1.03547e-10	PRKCH/KDR/SMAD7/RAPGEF1/CDH13/ITGA6/LIMS2/HEG1/CTNNB1/NRP1/DLC1/MACF1/RAPGEF2/ACTN4/ACTB/DLG1/TJP1/BCAS3/PKP4/LIMCH1/AFDN/RHOA/PEAK1	23	6
GO:0043087	regulation of GTPase activity	29/216	481/18493	4.20025e-13	1.46085e-10	1.03547e-10	PLXND1/PREX1/ARHGAP26/RGS6/RAPGEF1/ITGA6/RASAL2/ARHGAP29/ARHGAP18/VAV3/ASAP1/PLCB1/PICALM/KALRN/NRP1/DLC1/ITGB1/JUN/RAPGEF2/GNAQ/SOS1/RASGEF1B/DOCK9/WNK1/ARHGEF12/BCAS3/PKP4/AFDN/DOCK1	29	6
GO:0001667	ameboidal-type cell migration	27/216	456/18493	4.40253e-12	1.392e-09	9.86672e-10	MEF2C/RGCC/PECAM1/SOX18/PLXND1/KDR/EFNA1/ID1/CDH13/SEMA3A/TGFBR2/PXN/PTPRM/MYH9/BMPR2/FOXP1/PTPRG/NRP1/ITGB1/MACF1/JUN/NRP2/TMSB4X/AKT3/BCAS3/RHOA/DOCK1	27	6
GO:0043542	endothelial cell migration	21/216	266/18493	5.83082e-12	1.68997e-09	1.19788e-09	MEF2C/RGCC/PECAM1/SOX18/PLXND1/KDR/EFNA1/ID1/CDH13/PXN/PTPRM/MYH9/BMPR2/FOXP1/NRP1/ITGB1/NRP2/TMSB4X/AKT3/BCAS3/RHOA	21	6
GO:0031589	cell-substrate adhesion	23/216	338/18493	1.164e-11	3.11414e-09	2.20735e-09	PECAM1/CD34/NEDD9/PREX1/KDR/EFNA1/ID1/CDH13/ITGA6/PXN/CTNNB1/NRP1/DLC1/ITGB1/MACF1/UTRN/ACTN4/SNED1/BCAS3/LIMCH1/RHOA/DOCK1/PEAK1	23	6
GO:0061028	establishment of endothelial barrier	10/216	40/18493	2.39495e-11	5.94974e-09	4.21727e-09	PPP1R16B/ENG/SOX18/RAPGEF1/MSN/CTNNB1/RAPGEF2/PDE4D/TJP1/AFDN	10	6
GO:0050673	epithelial cell proliferation	25/216	420/18493	2.59043e-11	6.00633e-09	4.25739e-09	PPP1R16B/FLT1/MEF2C/RGCC/EGFL7/CD34/KDR/ID1/CDH13/HES1/LIMS2/PTPRM/IGFBP4/BMPR2/NFIB/CTNNB1/MTSS1/CFLAR/NRP1/RB1/JUN/NRP2/AKT3/DLG1/ZFP36L1	25	6
GO:0050678	regulation of epithelial cell proliferation	23/216	368/18493	6.46465e-11	1.40525e-08	9.96066e-09	PPP1R16B/FLT1/MEF2C/RGCC/EGFL7/KDR/ID1/CDH13/HES1/LIMS2/PTPRM/BMPR2/NFIB/CTNNB1/MTSS1/CFLAR/NRP1/RB1/JUN/NRP2/AKT3/DLG1/ZFP36L1	23	6
GO:1901888	regulation of cell junction assembly	12/216	87/18493	3.90153e-10	7.98208e-08	5.65783e-08	PRKCH/KDR/RAPGEF1/NRP1/DLC1/MACF1/RAPGEF2/TJP1/BCAS3/LIMCH1/RHOA/PEAK1	12	6
GO:1901342	regulation of vasculature development	23/216	421/18493	9.10439e-10	1.75917e-07	1.24693e-07	PPP1R16B/FLT1/RGCC/CD34/ENG/PLXND1/KDR/EFNA1/ID1/HSPG2/KLF2/TGFBR2/PTPRM/CTNNB1/CFLAR/NRP1/COL4A2/ITGB1/RAPGEF2/AKT3/HIPK2/GAB1/RHOA	23	6
GO:0010632	regulation of epithelial cell migration	19/216	284/18493	1.03879e-09	1.82628e-07	1.2945e-07	MEF2C/RGCC/KDR/EFNA1/SEMA3A/TGFBR2/PTPRM/BMPR2/FOXP1/PTPRG/NRP1/MACF1/JUN/NRP2/TMSB4X/AKT3/BCAS3/RHOA/DOCK1	19	6
GO:0007160	cell-matrix adhesion	17/216	222/18493	1.05019e-09	1.82628e-07	1.2945e-07	PECAM1/CD34/KDR/CDH13/ITGA6/PXN/CTNNB1/NRP1/DLC1/ITGB1/MACF1/UTRN/SNED1/BCAS3/LIMCH1/RHOA/PEAK1	17	6
GO:0007265	Ras protein signal transduction	23/216	430/18493	1.36889e-09	2.26714e-07	1.60699e-07	PECAM1/PREX1/ELMO1/RAPGEF1/CDH13/ARHGAP29/VAV3/MCF2L/KALRN/NRP1/RB1/DLC1/ITGB1/JUN/RAPGEF2/PLEKHG1/AUTS2/GNB1/SOS1/RASGRF2/ARHGEF12/RHOA/ARHGEF3	23	6
GO:0007266	Rho protein signal transduction	16/216	199/18493	1.62933e-09	2.53608e-07	1.79761e-07	PECAM1/PREX1/CDH13/ARHGAP29/VAV3/MCF2L/KALRN/NRP1/DLC1/ITGB1/PLEKHG1/SOS1/RASGRF2/ARHGEF12/RHOA/ARHGEF3	16	6
GO:0003151	outflow tract morphogenesis	11/216	78/18493	1.67711e-09	2.53608e-07	1.79761e-07	MEF2C/ENG/SOX18/PLXND1/HES1/TGFBR2/BMPR2/CTNNB1/NRP1/JUN/NRP2	11	6
GO:0002064	epithelial cell development	16/216	202/18493	2.02635e-09	2.93652e-07	2.08145e-07	PPP1R16B/PECAM1/ENG/SOX18/PODXL/ID1/RAPGEF1/MSN/HEG1/SIX3/CTNNB1/RAPGEF2/VIM/PDE4D/TJP1/AFDN	16	6
GO:0045765	regulation of angiogenesis	21/216	381/18493	4.37369e-09	6.08468e-07	4.31292e-07	PPP1R16B/FLT1/RGCC/CD34/ENG/PLXND1/KDR/EFNA1/ID1/HSPG2/KLF2/TGFBR2/PTPRM/CTNNB1/NRP1/COL4A2/ITGB1/AKT3/HIPK2/GAB1/RHOA	21	6
GO:0071559	response to transforming growth factor beta	17/216	249/18493	6.00681e-09	7.85202e-07	5.56564e-07	MEF2C/ENG/SMAD7/ID1/ZEB1/TGFBR2/PXN/BMPR2/FYN/CFLAR/COL4A2/JUN/FOS/HIPK2/RHOA/ZFHX3/ZFP36L1	17	6
GO:0016358	dendrite development	16/216	218/18493	6.09559e-09	7.85202e-07	5.56564e-07	MEF2C/SHANK3/PREX1/EFNA1/ID1/SEMA3A/ASAP1/MEF2A/FYN/PICALM/KALRN/NRP1/ITGB1/RAPGEF2/RHOA/APP	16	6
GO:0001935	endothelial cell proliferation	15/216	190/18493	6.87172e-09	8.53566e-07	6.05021e-07	PPP1R16B/FLT1/MEF2C/RGCC/EGFL7/CD34/KDR/CDH13/PTPRM/BMPR2/NRP1/JUN/NRP2/AKT3/DLG1	15	6
GO:0003007	heart morphogenesis	17/216	253/18493	7.62788e-09	9.14819e-07	6.48439e-07	MEF2C/ENG/SOX18/PLXND1/SMAD7/EFNA1/HES1/TGFBR2/HEG1/BMPR2/CTNNB1/NRP1/DLC1/JUN/NRP2/SOS1/INSR	17	6
GO:0048010	vascular endothelial growth factor receptor signaling pathway	11/216	91/18493	8.93637e-09	1.03602e-06	7.3435e-07	FLT1/ELMO1/KDR/GRB10/PXN/VAV3/FYN/NRP1/NRP2/RHOA/DOCK1	11	6
GO:0006936	muscle contraction	30/154	351/18493	5.99692e-22	9.14132e-19	7.41321e-19	RGS2/MYH11/NPNT/ACTA2/ACTG2/DES/MYOCD/SORBS1/MYOM1/CHRM3/MYLK/LMOD1/PPP1R12B/TPM1/TPM2/ATP2A2/MYL9/FLNA/TPM4/DMD/VCL/SLMAP/SLC8A1/PRKG1/PDE5A/CALD1/PDE4D/UTRN/ANK2/CACNA1C	30	7
GO:0003012	muscle system process	33/154	456/18493	7.77323e-22	9.14132e-19	7.41321e-19	RGS2/MYH11/NPNT/ACTA2/ACTG2/DES/MYOCD/SORBS1/MYOM1/CHRM3/MYLK/LMOD1/PPP1R12B/TPM1/TPM2/ATP2A2/MYL9/FLNA/TPM4/DMD/VCL/SLMAP/SLC8A1/PRKG1/PDE5A/AKAP6/CALD1/PDE4D/SORBS2/MEF2A/UTRN/ANK2/CACNA1C	33	7
GO:0090257	regulation of muscle system process	20/154	252/18493	2.87789e-14	2.00489e-11	1.62588e-11	RGS2/NPNT/MYOCD/CHRM3/PPP1R12B/TPM1/ATP2A2/MYL9/AKAP9/FLNA/DMD/SLC8A1/PRKG1/PDE5A/AKAP6/PDE4D/MEF2A/UTRN/ANK2/CACNA1C	20	7
GO:0006937	regulation of muscle contraction	17/154	164/18493	3.40968e-14	2.00489e-11	1.62588e-11	RGS2/NPNT/MYOCD/CHRM3/PPP1R12B/TPM1/ATP2A2/MYL9/AKAP9/FLNA/DMD/SLC8A1/PRKG1/PDE5A/PDE4D/ANK2/CACNA1C	17	7
GO:0042692	muscle cell differentiation	22/154	373/18493	5.92405e-13	2.78667e-10	2.25987e-10	RGS2/MYH11/NPNT/SGCZ/ITGA8/MYOCD/MYOM1/LMOD1/TPM1/ATP2A2/DMD/SLC8A1/ADGRB3/ZEB1/AKAP6/FGFR2/RARB/HDAC9/SORBS2/MEF2A/HNRNPU/ANK2	22	7
GO:0055001	muscle cell development	15/154	176/18493	2.03354e-11	7.97148e-09	6.46452e-09	RGS2/MYH11/SGCZ/MYOM1/LMOD1/TPM1/ATP2A2/DMD/SLC8A1/AKAP6/HDAC9/SORBS2/MEF2A/HNRNPU/ANK2	15	7
GO:0060047	heart contraction	16/154	244/18493	2.18539e-10	7.34291e-08	5.95478e-08	RGS2/SGCZ/DES/TPM1/RYR3/ATP2A2/AKAP9/FLNA/DMD/SLC8A1/PDE5A/ITPR1/PDE4D/MEF2A/ANK2/CACNA1C	16	7
GO:0003015	heart process	16/154	252/18493	3.51667e-10	1.0339e-07	8.38448e-08	RGS2/SGCZ/DES/TPM1/RYR3/ATP2A2/AKAP9/FLNA/DMD/SLC8A1/PDE5A/ITPR1/PDE4D/MEF2A/ANK2/CACNA1C	16	7
GO:0008016	regulation of heart contraction	15/154	217/18493	3.95821e-10	1.03441e-07	8.38862e-08	RGS2/DES/TPM1/RYR3/ATP2A2/AKAP9/FLNA/DMD/SLC8A1/PDE5A/ITPR1/PDE4D/MEF2A/ANK2/CACNA1C	15	7
GO:1903522	regulation of blood circulation	16/154	262/18493	6.22238e-10	1.4635e-07	1.18684e-07	RGS2/DES/CHRM3/TPM1/RYR3/ATP2A2/AKAP9/FLNA/DMD/SLC8A1/PDE5A/ITPR1/PDE4D/MEF2A/ANK2/CACNA1C	16	7
GO:0008015	blood circulation	21/154	492/18493	8.46263e-10	1.80946e-07	1.4674e-07	RGS2/ACTA2/SGCZ/DES/CHRM3/TPM1/RYR3/PDE3A/ATP2A2/AKAP9/FLNA/DMD/SLC8A1/PRKG1/PDE5A/C9orf3/ITPR1/PDE4D/MEF2A/ANK2/CACNA1C	21	7
GO:0055117	regulation of cardiac muscle contraction	10/154	79/18493	1.05256e-09	2.04545e-07	1.65877e-07	RGS2/ATP2A2/AKAP9/FLNA/DMD/SLC8A1/PDE5A/PDE4D/ANK2/CACNA1C	10	7
GO:0003013	circulatory system process	21/154	500/18493	1.13056e-09	2.04545e-07	1.65877e-07	RGS2/ACTA2/SGCZ/DES/CHRM3/TPM1/RYR3/PDE3A/ATP2A2/AKAP9/FLNA/DMD/SLC8A1/PRKG1/PDE5A/C9orf3/ITPR1/PDE4D/MEF2A/ANK2/CACNA1C	21	7
GO:0006942	regulation of striated muscle contraction	10/154	93/18493	5.34422e-09	8.9783e-07	7.281e-07	RGS2/ATP2A2/AKAP9/FLNA/DMD/SLC8A1/PDE5A/PDE4D/ANK2/CACNA1C	10	7
GO:0051146	striated muscle cell differentiation	15/154	277/18493	1.12185e-08	1.74945e-06	1.41873e-06	RGS2/MYH11/MYOCD/MYOM1/LMOD1/TPM1/DMD/SLC8A1/ADGRB3/AKAP6/RARB/HDAC9/SORBS2/MEF2A/HNRNPU	15	7
GO:0055002	striated muscle cell development	12/154	163/18493	1.1901e-08	1.74945e-06	1.41873e-06	RGS2/MYH11/MYOM1/LMOD1/TPM1/DMD/SLC8A1/AKAP6/HDAC9/SORBS2/MEF2A/HNRNPU	12	7
GO:0006939	smooth muscle contraction	10/154	105/18493	1.75238e-08	2.42446e-06	1.96613e-06	RGS2/MYH11/NPNT/ACTA2/MYOCD/CHRM3/MYLK/SLC8A1/PRKG1/PDE4D	10	7
GO:0070296	sarcoplasmic reticulum calcium ion transport	7/154	39/18493	2.97892e-08	3.71402e-06	3.0119e-06	ATP2A2/DMD/SLC8A1/AKAP6/PDE4D/ANK2/CACNA1C	7	7
GO:0061337	cardiac conduction	10/154	111/18493	3.00027e-08	3.71402e-06	3.0119e-06	RYR3/ATP2A2/AKAP9/FLNA/SLC8A1/ITPR1/PDE4D/MEF2A/ANK2/CACNA1C	10	7
GO:0060537	muscle tissue development	17/154	395/18493	3.4175e-08	4.01898e-06	3.25922e-06	RGS2/MYH11/ITGA8/MYOCD/MYOM1/MYLK/TPM1/FLNB/SLC8A1/AKAP6/FGFR2/RARB/HDAC9/BMPR1A/SORBS2/MEF2A/HNRNPU	17	7
GO:0070252	actin-mediated cell contraction	10/154	114/18493	3.87831e-08	4.34371e-06	3.52256e-06	DES/TPM1/TPM2/FLNA/TPM4/DMD/PARVA/PDE4D/ANK2/CACNA1C	10	7
GO:0048738	cardiac muscle tissue development	13/154	224/18493	4.95271e-08	5.2949e-06	4.29393e-06	RGS2/MYH11/MYOCD/MYOM1/TPM1/SLC8A1/AKAP6/FGFR2/RARB/BMPR1A/SORBS2/MEF2A/HNRNPU	13	7
GO:0035051	cardiocyte differentiation	11/154	163/18493	1.20654e-07	1.23382e-05	1.00057e-05	RGS2/MYH11/MYOCD/MYOM1/SLC8A1/PITX2/AKAP6/RARB/SORBS2/MEF2A/HNRNPU	11	7
GO:0055007	cardiac muscle cell differentiation	10/154	129/18493	1.2598e-07	1.23461e-05	1.00121e-05	RGS2/MYH11/MYOCD/MYOM1/SLC8A1/AKAP6/RARB/SORBS2/MEF2A/HNRNPU	10	7
GO:0055119	relaxation of cardiac muscle	5/154	16/18493	1.52207e-07	1.37726e-05	1.1169e-05	RGS2/ATP2A2/SLC8A1/PDE5A/PDE4D	5	7
GO:0010880	regulation of release of sequestered calcium ion into cytosol by sarcoplasmic reticulum	6/154	30/18493	1.52248e-07	1.37726e-05	1.1169e-05	DMD/SLC8A1/AKAP6/PDE4D/ANK2/CACNA1C	6	7
GO:0060048	cardiac muscle contraction	10/154	133/18493	1.68029e-07	1.46372e-05	1.18701e-05	RGS2/TPM1/ATP2A2/FLNA/DMD/SLC8A1/PDE5A/PDE4D/ANK2/CACNA1C	10	7
GO:0086001	cardiac muscle cell action potential	8/154	74/18493	1.82379e-07	1.52065e-05	1.23318e-05	ATP2A2/AKAP9/FLNA/DMD/SLMAP/SLC8A1/ANK2/CACNA1C	8	7
GO:0090075	relaxation of muscle	6/154	31/18493	1.87495e-07	1.52065e-05	1.23318e-05	RGS2/ATP2A2/SLC8A1/PRKG1/PDE5A/PDE4D	6	7
GO:0030048	actin filament-based movement	10/154	136/18493	2.07212e-07	1.62454e-05	1.31743e-05	DES/TPM1/TPM2/FLNA/TPM4/DMD/PARVA/PDE4D/ANK2/CACNA1C	10	7
GO:0071709	membrane assembly	5/42	30/18493	6.45432e-09	7.75809e-06	5.54392e-06	NRXN1/NLGN1/IL1RAPL1/SPTBN1/PTEN	5	8
GO:0044091	membrane biogenesis	5/42	35/18493	1.45809e-08	8.76312e-06	6.26211e-06	NRXN1/NLGN1/IL1RAPL1/SPTBN1/PTEN	5	8
GO:0097105	presynaptic membrane assembly	3/42	10/18493	1.29274e-06	0.000517957	0.000370131	NLGN1/IL1RAPL1/PTEN	3	8
GO:0097090	presynaptic membrane organization	3/42	12/18493	2.36253e-06	0.000580771	0.000415018	NLGN1/IL1RAPL1/PTEN	3	8
GO:0099054	presynapse assembly	4/42	42/18493	2.41585e-06	0.000580771	0.000415018	NRXN1/NLGN1/IL1RAPL1/PTEN	4	8
GO:0099172	presynapse organization	4/42	44/18493	2.92038e-06	0.000585049	0.000418075	NRXN1/NLGN1/IL1RAPL1/PTEN	4	8
GO:0007158	neuron cell-cell adhesion	3/42	16/18493	5.97578e-06	0.00102613	0.000733268	NRXN1/NCAM2/NLGN1	3	8
GO:0042438	melanin biosynthetic process	3/42	19/18493	1.02913e-05	0.00154626	0.00110496	ZEB2/MYO5A/TYRP1	3	8
GO:0006582	melanin metabolic process	3/42	20/18493	1.20883e-05	0.0016047	0.00114671	ZEB2/MYO5A/TYRP1	3	8
GO:0045666	positive regulation of neuron differentiation	7/42	356/18493	1.39516e-05	0.0016047	0.00114671	ZEB2/TCF4/NLGN1/IL1RAPL1/TENM3/DPYSL3/PTEN	7	8
GO:0051965	positive regulation of synapse assembly	4/42	66/18493	1.49541e-05	0.0016047	0.00114671	NRXN1/ADGRL3/NLGN1/IL1RAPL1	4	8
GO:0098698	postsynaptic specialization assembly	3/42	22/18493	1.62782e-05	0.0016047	0.00114671	NRXN1/NLGN1/PTEN	3	8
GO:0030318	melanocyte differentiation	3/42	23/18493	1.86903e-05	0.0016047	0.00114671	ZEB2/MYO5A/TYRP1	3	8
GO:1904861	excitatory synapse assembly	3/42	23/18493	1.86903e-05	0.0016047	0.00114671	NRXN1/NLGN1/PTEN	3	8
GO:0044550	secondary metabolite biosynthetic process	3/42	27/18493	3.06745e-05	0.00230442	0.00164674	ZEB2/MYO5A/TYRP1	3	8
GO:2000463	positive regulation of excitatory postsynaptic potential	3/42	27/18493	3.06745e-05	0.00230442	0.00164674	NRXN1/NLGN1/PTEN	3	8
GO:0001964	startle response	3/42	28/18493	3.43012e-05	0.00231466	0.00165405	NRXN1/CSMD1/PTEN	3	8
GO:0007416	synapse assembly	5/42	165/18493	3.46621e-05	0.00231466	0.00165405	NRXN1/ADGRL3/NLGN1/IL1RAPL1/PTEN	5	8
GO:1905606	regulation of presynapse assembly	3/42	29/18493	3.81986e-05	0.00241656	0.00172687	NRXN1/NLGN1/IL1RAPL1	3	8
GO:0099174	regulation of presynapse organization	3/42	30/18493	4.23758e-05	0.00254679	0.00181993	NRXN1/NLGN1/IL1RAPL1	3	8
GO:1901379	regulation of potassium ion transmembrane transport	4/42	90/18493	5.09678e-05	0.00258461	0.00184696	KCNIP1/KCNAB1/KCNIP4/PTEN	4	8
GO:0031345	negative regulation of cell projection organization	5/42	179/18493	5.11273e-05	0.00258461	0.00184696	MAP2/NLGN1/MAP4/DPYSL3/PTEN	5	8
GO:0097106	postsynaptic density organization	3/42	32/18493	5.16061e-05	0.00258461	0.00184696	NRXN1/NLGN1/PTEN	3	8
GO:0099068	postsynapse assembly	3/42	32/18493	5.16061e-05	0.00258461	0.00184696	NRXN1/NLGN1/PTEN	3	8
GO:0050931	pigment cell differentiation	3/42	33/18493	5.66771e-05	0.00272503	0.00194731	ZEB2/MYO5A/TYRP1	3	8
GO:0050769	positive regulation of neurogenesis	7/42	453/18493	6.49108e-05	0.00280916	0.00200742	ZEB2/TCF4/NLGN1/IL1RAPL1/TENM3/DPYSL3/PTEN	7	8
GO:0099175	regulation of postsynapse organization	4/42	96/18493	6.56128e-05	0.00280916	0.00200742	NRXN1/NLGN1/IL1RAPL1/PTEN	4	8
GO:0034765	regulation of ion transmembrane transport	7/42	454/18493	6.58172e-05	0.00280916	0.00200742	KCNIP1/KCNQ5/KCNAB1/MYO5A/NLGN1/KCNIP4/PTEN	7	8
GO:0099084	postsynaptic specialization organization	3/42	35/18493	6.77751e-05	0.00280916	0.00200742	NRXN1/NLGN1/PTEN	3	8
GO:1904062	regulation of cation transmembrane transport	6/42	314/18493	7.16145e-05	0.00286935	0.00205044	KCNIP1/KCNAB1/MYO5A/NLGN1/KCNIP4/PTEN	6	8
GO:0006936	muscle contraction	23/138	351/18493	1.5486e-15	3.42395e-12	2.93907e-12	PTGER3/MYOCD/MYH11/SORBS1/LMOD1/ACTA2/TPM1/CHRM3/ACTG2/KCNB2/PPP1R12B/DES/MYL9/MYLK/VCL/FLNA/CACNA1C/TPM2/SLMAP/CALD1/PDE5A/PRKG1/DTNA	23	9
GO:0003012	muscle system process	25/138	456/18493	5.02342e-15	5.55339e-12	4.76696e-12	PTGER3/MYOCD/MYH11/SORBS1/LMOD1/ACTA2/TPM1/CHRM3/ACTG2/KCNB2/PPP1R12B/DES/MYL9/MYLK/VCL/FLNA/CACNA1C/TPM2/JARID2/SLMAP/CALD1/AKAP13/PDE5A/PRKG1/DTNA	25	9
GO:0098742	cell-cell adhesion via plasma-membrane adhesion molecules	15/138	270/18493	1.73535e-09	1.27895e-06	1.09784e-06	FAT3/GRID2/NEXN/CDH2/CADM1/NLGN1/MAP2K5/ROBO2/PALLD/TENM3/PCDH7/CDH6/PCDH9/TENM4/ROBO1	15	9
GO:0007156	homophilic cell adhesion via plasma membrane adhesion molecules	11/138	167/18493	5.00747e-08	2.76788e-05	2.37591e-05	FAT3/NEXN/CDH2/CADM1/ROBO2/PALLD/TENM3/PCDH7/CDH6/PCDH9/ROBO1	11	9
GO:0006937	regulation of muscle contraction	10/138	164/18493	4.26319e-07	0.000188518	0.000161822	MYOCD/TPM1/CHRM3/KCNB2/PPP1R12B/MYL9/FLNA/CACNA1C/PDE5A/PRKG1	10	9
GO:0007157	heterophilic cell-cell adhesion via plasma membrane cell adhesion molecules	6/138	44/18493	8.6562e-07	0.000318981	0.000273809	GRID2/CDH2/CADM1/NLGN1/TENM3/TENM4	6	9
GO:0006939	smooth muscle contraction	8/138	105/18493	1.18971e-06	0.00037578	0.000322565	PTGER3/MYOCD/MYH11/ACTA2/CHRM3/KCNB2/MYLK/PRKG1	8	9
GO:0034330	cell junction organization	12/138	287/18493	1.66096e-06	0.000459047	0.00039404	SORBS1/CADM2/CDH2/ARHGAP6/MPP7/CADM1/VCL/ACTN1/FLNA/CDH6/ACTB/ACTN4	12	9
GO:0090257	regulation of muscle system process	11/138	252/18493	3.03279e-06	0.000745055	0.000639546	MYOCD/TPM1/CHRM3/KCNB2/PPP1R12B/MYL9/FLNA/CACNA1C/JARID2/PDE5A/PRKG1	11	9
GO:0051271	negative regulation of cellular component movement	13/138	374/18493	4.64507e-06	0.00102703	0.000881586	MYOCD/TPM1/TMEFF2/STARD13/VCL/MAP2K5/PLCB1/ACTN1/ACTN4/NAV3/ROBO1/PRKG1/SEMA6D	13	9
GO:0034332	adherens junction organization	8/138	139/18493	9.71396e-06	0.00195251	0.00167601	SORBS1/CADM2/CDH2/ARHGAP6/CADM1/VCL/ACTN1/CDH6	8	9
GO:0034329	cell junction assembly	10/138	238/18493	1.20992e-05	0.00222927	0.00191358	SORBS1/CDH2/ARHGAP6/MPP7/VCL/ACTN1/FLNA/CDH6/ACTB/ACTN4	10	9
GO:0051017	actin filament bundle assembly	8/138	151/18493	1.77738e-05	0.00302291	0.00259483	SORBS1/TPM1/SYNPO2/TMEFF2/ARHGAP6/ACTN1/FLNA/ACTN4	8	9
GO:0061572	actin filament bundle organization	8/138	155/18493	2.14749e-05	0.00335583	0.00288061	SORBS1/TPM1/SYNPO2/TMEFF2/ARHGAP6/ACTN1/FLNA/ACTN4	8	9
GO:0003013	circulatory system process	14/138	500/18493	2.28859e-05	0.00335583	0.00288061	ACTA2/TPM1/CHRM3/RYR3/DES/THRB/C9orf3/NAV2/FLNA/CACNA1C/ITPR1/AKAP13/PDE5A/PRKG1	14	9
GO:0008038	neuron recognition	5/138	47/18493	2.56565e-05	0.00335583	0.00288061	NEXN/NTM/ROBO2/PALLD/ROBO1	5	9
GO:0099173	postsynapse organization	8/138	159/18493	2.58024e-05	0.00335583	0.00288061	DGKB/GRID2/CDH2/NLGN1/ACTN1/GPHN/RELN/ACTB	8	9
GO:0030336	negative regulation of cell migration	11/138	324/18493	3.21008e-05	0.00384522	0.00330069	MYOCD/TPM1/TMEFF2/STARD13/VCL/MAP2K5/PLCB1/NAV3/ROBO1/PRKG1/SEMA6D	11	9
GO:0040013	negative regulation of locomotion	12/138	386/18493	3.30435e-05	0.00384522	0.00330069	MYOCD/TPM1/TMEFF2/STARD13/VCL/MAP2K5/ROBO2/PLCB1/NAV3/ROBO1/PRKG1/SEMA6D	12	9
GO:0097120	receptor localization to synapse	5/138	50/18493	3.48081e-05	0.00384804	0.00330311	GRIP1/NLGN1/GPHN/RELN/ANKS1B	5	9
GO:0007015	actin filament organization	12/138	397/18493	4.33919e-05	0.00456855	0.00392158	SORBS1/LMOD1/TPM1/SYNPO2/FHOD3/TMEFF2/ARHGAP6/RHOJ/ACTN1/FLNA/TPM2/ACTN4	12	9
GO:0043113	receptor clustering	5/138	53/18493	4.6307e-05	0.00465351	0.00399452	CDH2/NLGN1/FLNA/GPHN/RELN	5	9
GO:2000146	negative regulation of cell motility	11/138	339/18493	4.84083e-05	0.00465351	0.00399452	MYOCD/TPM1/TMEFF2/STARD13/VCL/MAP2K5/PLCB1/NAV3/ROBO1/PRKG1/SEMA6D	11	9
GO:0070527	platelet aggregation	5/138	57/18493	6.59705e-05	0.00607753	0.00521687	MYL9/VCL/FLNA/ACTB/PRKG1	5	9
GO:0008015	blood circulation	13/138	492/18493	8.18433e-05	0.00691952	0.00593963	ACTA2/TPM1/CHRM3/RYR3/DES/THRB/C9orf3/NAV2/FLNA/CACNA1C/ITPR1/PDE5A/PRKG1	13	9
GO:0072578	neurotransmitter-gated ion channel clustering	3/138	12/18493	8.51482e-05	0.00691952	0.00593963	NLGN1/GPHN/RELN	3	9
GO:1902414	protein localization to cell junction	3/138	12/18493	8.51482e-05	0.00691952	0.00593963	MPP7/FLNA/ACTN4	3	9
GO:0031032	actomyosin structure organization	8/138	189/18493	8.78009e-05	0.00691952	0.00593963	MYH11/SORBS1/LMOD1/TPM1/FHOD3/TMEFF2/ARHGAP6/AKAP13	8	9
GO:0097106	postsynaptic density organization	4/138	32/18493	9.0758e-05	0.00691952	0.00593963	GRID2/CDH2/NLGN1/RELN	4	9
GO:0051668	localization within membrane	7/138	143/18493	9.94583e-05	0.00733008	0.00629205	CDH2/GRIP1/NLGN1/FLNA/GPHN/RELN/ANKS1B	7	9
