# Supplementary material for: Cell Development Deficiency and Gene Expression Dysregulation of Trisomy 21 Retina Revealed by Single-Nucleus RNA Sequencing
Source: Front Bioeng Biotechnol. 2020 Sep 23;8:564057. doi: 10.3389/fbioe.2020.564057 (PMC7538860; doi:10.3389/fbioe.2020.564057)
Supplement: Supplementary Table 3 — Cell cycle markers collected from literatures. [file Table_3.XLSX]

## Sheet: Sheet2
Supplementary Table 3. Cell cycle markers collected from literatures
S phase genes	G2/M phase genes
MCM5	CBX5
PCNA	CDK1
TYMS	HJURP
FEN1	TMPO
MCM2	CCNB2
MCM4	CDCA2
RRM1	CENPA
UNG	CKAP2
GINS2	CKAP2L
MCM6	CKS1B
CDCA7	CTCF
DTL	FAM64A
PRIM1	GAS2L3
UHRF1	HMGB2
MLF1IP	HN1
HELLS	KIF2C
RFC2	NCAPD2
NASP	NEK2
RAD51AP1	NUSAP1
GMNN	RANGAP1
WDR76	SMC4
SLBP	TUBB4B
CCNE2	ANLN
UBR7	AURKA
POLD3	AURKB
MSH2	BIRC5
ATAD2	BUB1
RAD51	CDC20
RRM2	CDCA3
CDC45	CDCA8
CDC6	CENPE
EXO1	CENPF
TIPIN	CKAP5
DSCC1	CKS2
BLM	DLGAP5
CASP8AP2	ECT2
USP1	G2E3
CLSPN	GTSE1
POLA1	HMMR
CHAF1B	KIF11
BRIP1	KIF20B
E2F8	KIF23
	MKI67
	NDC80
	NUF2
	PSRC1
	TACC3
	TOP2A
	TPX2
	TTK
	UBE2C
	ANP32E
	LBR
