# Supplementary material for: Cell Development Deficiency and Gene Expression Dysregulation of Trisomy 21 Retina Revealed by Single-Nucleus RNA Sequencing
Source: Front Bioeng Biotechnol. 2020 Sep 23;8:564057. doi: 10.3389/fbioe.2020.564057 (PMC7538860; doi:10.3389/fbioe.2020.564057)
Supplement: Supplementary Table 4 — Up-regulated genes and enriched GO terms in ConeRGC_branch and Bipolar_branch cells compared to RPC_branch. [file Table_4.XLS]

## Sheet: Supplementary Table4.1
Supplementary Table4.1. Up-regulated DEGs in ConeRGC branch
	p_val	avg_logFC	pct.1	pct.2	p_val_adj
GRIK1	1.2268e-91	2.43639	0.677	0.109	2.50205e-87
GRM7	4.96887e-58	2.23013	0.419	0.033	1.0134e-53
EBF1	9.08633e-79	2.21086	0.563	0.055	1.85316e-74
CHRM3	2.00391e-33	2.05791	0.303	0.044	4.08697e-29
ANGPT1	7.8886e-62	1.98732	0.434	0.03	1.60888e-57
SYNPO2	9.34417e-65	1.97273	0.483	0.044	1.90574e-60
MYH11	5.53458e-27	1.93767	0.262	0.044	1.12878e-22
PDZRN4	6.64368e-51	1.89567	0.367	0.023	1.35498e-46
COL3A1	9.29879e-84	1.83643	0.779	0.276	1.89649e-79
EPHA3	2.05408e-43	1.80564	0.312	0.017	4.18929e-39
ST6GALNAC5	1.28473e-50	1.79634	0.341	0.012	2.6202e-46
SNED1	7.34737e-49	1.76352	0.421	0.056	1.4985e-44
VCAN	8.5592e-58	1.75709	0.526	0.095	1.74565e-53
DACH1	3.2156e-79	1.73122	0.712	0.168	6.55822e-75
CDH11	5.12352e-60	1.70165	0.469	0.047	1.04494e-55
EYA1	3.48939e-52	1.70135	0.389	0.028	7.1166e-48
COL25A1	1.17752e-54	1.70089	0.52	0.098	2.40156e-50
SGCZ	1.90393e-33	1.69242	0.26	0.02	3.88307e-29
COL1A1	1.24694e-67	1.66878	0.668	0.172	2.54313e-63
RARB	4.4682e-62	1.65726	0.544	0.086	9.11289e-58
RBPMS	4.56598e-49	1.65453	0.456	0.075	9.31232e-45
NRP1	2.10067e-42	1.64303	0.328	0.027	4.28432e-38
COL1A2	2.69791e-77	1.63421	0.749	0.206	5.50238e-73
CDH18	9.06906e-33	1.60486	0.288	0.036	1.84963e-28
ZDHHC14	3.91553e-42	1.59736	0.336	0.031	7.98572e-38
FAM155A	9.92878e-40	1.58773	0.341	0.041	2.02497e-35
LAMA4	1.47455e-42	1.55105	0.347	0.034	3.00735e-38
LIFR	5.41379e-38	1.54929	0.312	0.031	1.10414e-33
RCAN2	5.2295e-41	1.53944	0.373	0.053	1.06656e-36
PLPP1	5.22321e-35	1.5329	0.347	0.059	1.06527e-30
COL4A1	9.64277e-38	1.5229	0.31	0.031	1.96664e-33
PID1	1.61695e-43	1.5141	0.367	0.041	3.29778e-39
DLC1	3.43932e-42	1.49656	0.391	0.056	7.01449e-38
CPED1	7.14331e-42	1.49643	0.408	0.07	1.45688e-37
ABI3BP	1.28914e-37	1.47915	0.317	0.033	2.62921e-33
RUNX1T1	2.25832e-36	1.4575	0.275	0.019	4.60585e-32
UNC5C	6.28972e-43	1.44202	0.378	0.045	1.28279e-38
ALDH1A2	1.73576e-35	1.41531	0.293	0.028	3.54009e-31
THSD4	5.42594e-35	1.41454	0.354	0.061	1.10662e-30
NR2F2-AS1	1.00532e-39	1.40951	0.413	0.08	2.05036e-35
SETBP1	3.86841e-39	1.40413	0.386	0.064	7.88962e-35
BMP5	1.67643e-32	1.40313	0.297	0.039	3.41908e-28
COL4A2	5.35855e-36	1.40155	0.323	0.041	1.09288e-31
RORB	1.00367e-33	1.38383	0.459	0.142	2.04699e-29
NID1	2.10105e-32	1.37817	0.264	0.023	4.28509e-28
BICC1	8.53485e-41	1.37421	0.437	0.089	1.74068e-36
FHL1	3.13129e-35	1.37376	0.288	0.027	6.38627e-31
GMDS	7.93959e-46	1.36954	0.504	0.111	1.61928e-41
AC092422.1	1.32935e-30	1.36054	0.255	0.025	2.7112e-26
CXCL12	5.4854e-31	1.32384	0.271	0.031	1.11875e-26
SVIL	5.50661e-35	1.31258	0.325	0.044	1.12307e-30
PIEZO2	1.85535e-31	1.29209	0.328	0.056	3.78399e-27
MIR99AHG	2.54873e-78	1.28668	0.928	0.633	5.19814e-74
ANTXR1	1.02252e-35	1.28618	0.397	0.081	2.08543e-31
TIAM1	2.46414e-26	1.28278	0.29	0.058	5.02561e-22
IGFBP7	1.02921e-33	1.27522	0.465	0.139	2.09907e-29
TNIK	2.44544e-26	1.24442	0.253	0.036	4.98748e-22
ARHGAP6	4.05436e-34	1.24432	0.338	0.053	8.26886e-30
FGF13	7.51501e-35	1.24425	0.421	0.1	1.53269e-30
H19	4.38229e-29	1.23718	0.456	0.158	8.93767e-25
COL6A2	8.0543e-41	1.23443	0.496	0.126	1.64267e-36
DMD	2.00805e-40	1.23084	0.526	0.148	4.09541e-36
CASC15	1.25878e-30	1.22518	0.382	0.089	2.56729e-26
CADM2	4.29641e-42	1.2143	0.624	0.234	8.76253e-38
FBLN1	1.12852e-25	1.19845	0.273	0.048	2.30162e-21
PCDH9	2.01316e-26	1.18254	0.275	0.045	4.10583e-22
ABLIM1	1.91625e-26	1.17814	0.286	0.051	3.90819e-22
TRMT11	1.24264e-27	1.17673	0.297	0.053	2.53437e-23
NR2F1	4.74801e-34	1.14193	0.432	0.108	9.68356e-30
PDE3A	5.99647e-33	1.14134	0.404	0.092	1.22298e-28
TSHZ2	3.24289e-25	1.12721	0.275	0.048	6.61388e-21
PPP1R12B	1.94633e-20	1.0919	0.31	0.09	3.96954e-16
CNTN1	8.08539e-25	1.08083	0.36	0.103	1.64901e-20
ADGRB3	1.18655e-23	1.06855	0.312	0.075	2.41997e-19
ARHGAP42	6.81525e-26	1.06273	0.367	0.098	1.38997e-21
ADAMTS9-AS2	4.64042e-24	1.06258	0.26	0.045	9.46414e-20
MRC2	7.86735e-24	1.06147	0.262	0.047	1.60455e-19
NFIA	7.14571e-32	1.06117	0.596	0.257	1.45737e-27
PCDH7	1.70236e-30	1.05507	0.557	0.228	3.47196e-26
FSTL1	2.62025e-32	1.05077	0.5	0.156	5.34401e-28
MIR100HG	1.08272e-22	0.9876	0.4	0.139	2.2082e-18
SPARC	1.05428e-20	0.968025	0.325	0.098	2.15019e-16
FBXL7	9.02224e-30	0.964292	0.483	0.154	1.84009e-25
FBN2	2.33538e-22	0.949181	0.459	0.183	4.76301e-18
SEMA5A	1.20729e-17	0.943981	0.317	0.106	2.46227e-13
PDE4D	1.17091e-23	0.925246	0.568	0.271	2.38806e-19
EXT1	1.88373e-28	0.924671	0.607	0.285	3.84187e-24
EGR1	3.93954e-19	0.915547	0.253	0.059	8.03469e-15
RBFOX2	1.65459e-23	0.90446	0.277	0.055	3.37454e-19
TCF4	3.09914e-21	0.888195	0.358	0.114	6.32069e-17
TRIO	1.02664e-26	0.883837	0.533	0.215	2.09383e-22
COL6A1	1.59235e-27	0.87995	0.546	0.211	3.2476e-23
PBX1	4.95741e-24	0.87473	0.426	0.142	1.01106e-19
EXOC2	1.32976e-18	0.871748	0.26	0.066	2.71204e-14
TPST1	2.24913e-22	0.861359	0.354	0.101	4.58711e-18
EPB41L2	6.356e-18	0.859593	0.279	0.08	1.29631e-13
LDB2	2.48862e-15	0.823406	0.26	0.081	5.07555e-11
TPM1	7.02247e-13	0.805642	0.312	0.131	1.43223e-08
SERPINH1	2.64521e-15	0.787637	0.26	0.078	5.39491e-11
ACTB	1.97585e-24	0.773028	0.515	0.2	4.02975e-20
KAZN	9.87603e-20	0.772996	0.681	0.431	2.01422e-15
IL1RAPL1	1.12365e-17	0.765516	0.308	0.095	2.29167e-13
TMSB4X	1.04194e-16	0.758228	0.319	0.111	2.12503e-12
PPP1R12A	4.76997e-15	0.757712	0.288	0.098	9.72836e-11
FTX	1.62662e-25	0.741274	0.668	0.339	3.31749e-21
TTC28	6.18425e-23	0.73956	0.576	0.271	1.26128e-18
WSB1	9.53205e-22	0.734773	0.485	0.197	1.94406e-17
RFTN1	1.1721e-14	0.725652	0.266	0.086	2.39049e-10
LPP	3.62079e-17	0.697559	0.552	0.293	7.3846e-13
MID1	2.48147e-12	0.684969	0.286	0.111	5.06096e-08
PARD3	2.79725e-14	0.676181	0.485	0.254	5.705e-10
CDC42BPA	2.14624e-13	0.630059	0.367	0.161	4.37725e-09
ZFP36L1	8.28875e-12	0.625243	0.297	0.123	1.69049e-07
FOXP2	4.2212e-12	0.621775	0.301	0.122	8.60914e-08
TLN2	9.72561e-11	0.616798	0.321	0.148	1.98354e-06
DOK6	1.54245e-10	0.609542	0.26	0.105	3.14582e-06
TPM2	1.48598e-10	0.606651	0.258	0.103	3.03065e-06
GPC6	6.60685e-13	0.600344	0.419	0.204	1.34747e-08
SLC26A7	3.49964e-08	0.59698	0.328	0.178	0.000713751
AFF3	1.66079e-06	0.596603	0.303	0.178	0.0338717
WWOX	7.05274e-15	0.588749	0.657	0.435	1.43841e-10
NLGN1	3.7345e-10	0.579393	0.297	0.133	7.61652e-06
EEF1A1	3.30828e-14	0.579316	0.611	0.359	6.74724e-10
STK39	2.1424e-10	0.576988	0.334	0.165	4.36942e-06
ERBIN	6.94153e-14	0.560373	0.26	0.081	1.41573e-09
FRMD4A	1.02524e-10	0.552443	0.566	0.371	2.09097e-06
IGFBP5	1.01148e-09	0.548691	0.585	0.406	2.06292e-05
ADD3	1.73502e-09	0.544136	0.279	0.128	3.53857e-05
SBF2	7.78218e-11	0.53925	0.391	0.197	1.58718e-06
ZEB2	1.06114e-09	0.538391	0.358	0.186	2.1642e-05
ZFHX3	5.58102e-10	0.522366	0.282	0.123	1.13825e-05
SH3D19	4.50769e-09	0.504293	0.323	0.164	9.19344e-05

## Sheet: Supplementary Table4.2
Supplementary Table4.2. Up-regulated DEGs in bipolar branch
	p_val	avg_logFC	pct.1	pct.2	p_val_adj
CPA6	1.62673e-85	2.35816	0.53	0.023	3.31772e-81
GRID2	1.72891e-97	2.11336	0.687	0.1	3.52611e-93
SGCD	1.28077e-127	2.02648	0.873	0.214	2.61213e-123
NTM	6.85334e-63	1.94397	0.444	0.033	1.39774e-58
SYT1	2.89666e-58	1.92557	0.392	0.019	5.90773e-54
RMST	5.87077e-70	1.85204	0.496	0.041	1.19734e-65
DACH2	9.54773e-62	1.85014	0.464	0.047	1.94726e-57
SLC4A4	1.09574e-80	1.81594	0.717	0.201	2.23476e-76
FAM129A	5.55961e-63	1.78773	0.494	0.059	1.13388e-58
KCNB2	5.27218e-61	1.71811	0.492	0.062	1.07526e-56
ATP6V1C2	8.67809e-69	1.67456	0.606	0.119	1.7699e-64
TLL1	2.07757e-43	1.66052	0.317	0.02	4.23721e-39
GRIK1	7.31558e-60	1.65076	0.556	0.109	1.49201e-55
ADAMTS17	2.41722e-34	1.6406	0.291	0.034	4.92992e-30
FBXO32	3.54975e-36	1.59408	0.285	0.025	7.23971e-32
KIF5C	1.79606e-34	1.5803	0.257	0.017	3.66307e-30
SNCAIP	5.02657e-45	1.5716	0.353	0.033	1.02517e-40
DACH1	1.2889e-74	1.56561	0.699	0.168	2.62871e-70
ROBO1	1.943e-99	1.56117	0.892	0.39	3.96275e-95
ABCC4	9.2051e-40	1.51709	0.309	0.027	1.87738e-35
MYH11	2.32434e-31	1.50402	0.293	0.044	4.7405e-27
TMEM132C	8.50775e-55	1.47902	0.512	0.09	1.73516e-50
FOXP2	1.23648e-63	1.47839	0.602	0.122	2.5218e-59
GABRG3	4.95011e-35	1.46969	0.339	0.056	1.00957e-30
NAV2	1.22048e-38	1.45823	0.313	0.03	2.48916e-34
PCSK2	5.58828e-41	1.45386	0.343	0.037	1.13973e-36
THSD4	2.22424e-37	1.44478	0.361	0.061	4.53634e-33
ADGRB3	2.09142e-44	1.43814	0.432	0.075	4.26546e-40
IQGAP2	2.23313e-45	1.41586	0.452	0.084	4.55447e-41
TNIK	9.88708e-37	1.4153	0.313	0.036	2.01647e-32
SGK1	3.81763e-72	1.41266	0.741	0.229	7.78605e-68
UNC5C	2.36934e-43	1.40304	0.376	0.045	4.83227e-39
NCALD	4.61251e-36	1.39972	0.329	0.047	9.40721e-32
DCT	8.4301e-97	1.38754	0.908	0.432	1.71932e-92
TENM4	1.34411e-33	1.36004	0.305	0.041	2.74132e-29
RBM20	9.56341e-28	1.31676	0.259	0.036	1.95046e-23
PRICKLE2	1.90119e-33	1.30791	0.396	0.092	3.87748e-29
C1orf21	1.07185e-37	1.29552	0.382	0.07	2.18604e-33
PDE4D	3.91496e-62	1.27252	0.739	0.271	7.98457e-58
RBFOX1	2.76044e-25	1.26148	0.271	0.051	5.62991e-21
ARHGAP6	7.61957e-28	1.20776	0.293	0.053	1.55401e-23
SLC23A2	2.49958e-33	1.20412	0.418	0.108	5.0979e-29
SLC6A15	9.93589e-29	1.19134	0.299	0.053	2.02642e-24
BACH1	1.5402e-32	1.13215	0.404	0.098	3.14123e-28
ROR1	8.5369e-27	1.12167	0.263	0.039	1.7411e-22
LRRC7	1.53502e-37	1.12157	0.476	0.126	3.13067e-33
GRM8	6.37534e-30	1.11941	0.357	0.081	1.30025e-25
CADM2	2.06597e-50	1.11917	0.677	0.234	4.21355e-46
EYA2	2.02627e-29	1.10284	0.335	0.069	4.13259e-25
SDK1	7.95727e-30	1.08549	0.39	0.098	1.62289e-25
ELP4	1.41682e-31	1.08494	0.462	0.142	2.88961e-27
BNC2	2.33797e-30	1.07767	0.412	0.109	4.76828e-26
PAX6	6.8491e-27	1.04681	0.295	0.055	1.39687e-22
PPARGC1A	1.23744e-19	1.02749	0.271	0.072	2.52376e-15
ABLIM1	7.50778e-25	1.01602	0.275	0.051	1.53121e-20
ENOX1	1.34975e-25	1.01212	0.359	0.097	2.75281e-21
FGFR1	1.96541e-21	1.00447	0.253	0.053	4.00845e-17
CADPS2	4.65894e-23	0.986758	0.267	0.053	9.50191e-19
SLC7A2	5.45028e-23	0.978372	0.335	0.095	1.11158e-18
TTC28	2.94024e-39	0.977336	0.667	0.271	5.99662e-35
FGF13	1.80996e-22	0.966395	0.337	0.1	3.69142e-18
RBMS1	3.28371e-29	0.951699	0.446	0.137	6.69712e-25
LRFN5	5.24493e-19	0.946658	0.273	0.073	1.0697e-14
MEIS2	1.26403e-34	0.935883	0.596	0.232	2.57799e-30
FARP1	1.12318e-21	0.933733	0.305	0.081	2.29073e-17
CTNNB1	4.80849e-23	0.922987	0.347	0.101	9.80692e-19
NLGN1	3.03833e-22	0.91045	0.39	0.133	6.19668e-18
CNTN1	3.12678e-20	0.897853	0.327	0.103	6.37707e-16
LRMDA	3.95784e-45	0.878072	0.827	0.471	8.07202e-41
RARB	5.54328e-22	0.874401	0.317	0.086	1.13055e-17
PSD3	3.98151e-21	0.850767	0.357	0.115	8.12029e-17
GPHN	2.31464e-34	0.842846	0.679	0.321	4.72071e-30
LHFPL6	1.2794e-27	0.828487	0.602	0.275	2.60934e-23
PCDH7	2.01362e-24	0.805724	0.528	0.228	4.10678e-20
CASC15	5.53245e-19	0.79999	0.303	0.089	1.12834e-14
SLC8A1	3.82348e-16	0.797256	0.271	0.084	7.79798e-12
SIK3	6.23886e-17	0.787727	0.295	0.095	1.27241e-12
MEIS1	9.62524e-17	0.786631	0.327	0.119	1.96307e-12
IGFBP7	1.00528e-16	0.785284	0.355	0.139	2.05027e-12
PLD1	2.63557e-17	0.777922	0.291	0.09	5.37525e-13
RELN	2.87214e-22	0.772538	0.486	0.201	5.85773e-18
SPOCK3	4.61797e-17	0.771585	0.349	0.133	9.41835e-13
PBX1	4.7646e-20	0.756088	0.39	0.142	9.7174e-16
UNC5D	1.38908e-14	0.754821	0.293	0.109	2.83303e-10
OCA2	1.90315e-14	0.754289	0.329	0.133	3.88147e-10
CADM1	2.59108e-15	0.73267	0.319	0.122	5.28451e-11
PBX3	1.48135e-12	0.72606	0.315	0.136	3.02121e-08
SLC38A11	2.43071e-29	0.71716	0.797	0.499	4.95743e-25
MSI2	5.7113e-25	0.716232	0.57	0.242	1.16482e-20
ANTXR1	4.05798e-15	0.710933	0.261	0.081	8.27625e-11
LTBP1	3.18688e-14	0.710212	0.317	0.125	6.49965e-10
IL1RAPL1	7.62981e-15	0.706925	0.281	0.095	1.5561e-10
PGM5	7.60117e-16	0.702533	0.333	0.126	1.55026e-11
PCLO	1.12934e-16	0.697425	0.339	0.125	2.30328e-12
PLXDC2	2.17385e-19	0.69338	0.46	0.193	4.43356e-15
MT-CO1	2.28667e-18	0.662074	0.578	0.315	4.66367e-14
NPAS3	1.40541e-12	0.65685	0.386	0.192	2.86633e-08
MT-CO3	1.37092e-17	0.65091	0.675	0.437	2.79599e-13
MIR100HG	2.41551e-12	0.634677	0.319	0.139	4.92643e-08
DLGAP1	2.83084e-19	0.621618	0.731	0.499	5.77349e-15
MT-RNR2	5.95844e-34	0.62118	0.906	0.715	1.21522e-29
RASSF8	7.65304e-14	0.61121	0.369	0.161	1.56084e-09
ARHGEF3	8.33968e-14	0.603929	0.337	0.139	1.70088e-09
BACE2	3.41987e-13	0.601441	0.444	0.226	6.97483e-09
SEMA6D	1.5415e-11	0.57739	0.301	0.131	3.14389e-07
TRIO	1.72226e-12	0.55607	0.422	0.215	3.51256e-08
FTX	5.97427e-15	0.555013	0.594	0.339	1.21845e-10
KAZN	4.60159e-14	0.551069	0.649	0.431	9.38494e-10
TLN2	8.86874e-12	0.535156	0.335	0.148	1.80878e-07
PIAS1	3.13649e-11	0.532499	0.253	0.095	6.39686e-07
CACHD1	2.65803e-09	0.532393	0.265	0.122	5.42105e-05
NFIB	6.08842e-10	0.512518	0.359	0.183	1.24173e-05
MT-ATP6	2.84323e-09	0.507371	0.39	0.218	5.79878e-05
AKAP13	1.85259e-09	0.49816	0.281	0.129	3.77836e-05
PDZRN3	4.62021e-08	0.486002	0.261	0.126	0.000942292
MT-RNR1	7.90075e-08	0.483189	0.347	0.193	0.00161136
HIF3A	3.23755e-11	0.457856	0.43	0.222	6.60298e-07
ESRRG	2.7137e-09	0.456872	0.392	0.215	5.5346e-05
CCBE1	4.60542e-10	0.448238	0.492	0.29	9.39275e-06
ZFHX3	5.25251e-08	0.447793	0.257	0.123	0.00107125
LAMB1	3.98504e-07	0.447697	0.257	0.131	0.0081275
DDR2	2.68917e-09	0.44524	0.329	0.164	5.48456e-05
PARD3	7.62274e-09	0.44481	0.434	0.254	0.000155466
RAD51B	2.09197e-06	0.444489	0.307	0.181	0.0426657
GRIP1	1.33958e-07	0.439707	0.277	0.144	0.00273208
GSE1	3.92846e-08	0.43965	0.257	0.12	0.00080121
KIF26B	8.91887e-09	0.430113	0.295	0.144	0.0001819
NXN	4.91125e-08	0.427115	0.281	0.139	0.00100165
SCAPER	2.17858e-08	0.424519	0.355	0.187	0.000444321
MT-ND4	4.9633e-07	0.401872	0.436	0.276	0.0101227
MT-CYB	1.91175e-07	0.401387	0.293	0.158	0.00389902
NSMCE2	3.94334e-08	0.400909	0.343	0.181	0.000804243
MT-CO2	4.25908e-07	0.387767	0.518	0.343	0.00868639
ISPD	1.89635e-07	0.370091	0.355	0.2	0.00386761
MAGI2	2.54687e-08	0.350433	0.532	0.343	0.000519433
MPDZ	1.39468e-06	0.300552	0.297	0.159	0.0284445
KCND2	4.44798e-09	0.280156	0.755	0.554	9.07166e-05
RORA	1.75354e-09	-0.402916	0.711	0.739	3.57635e-05
FRMD4A	1.05056e-06	-0.472479	0.261	0.371	0.0214261
ELN	1.157e-06	-0.484273	0.293	0.398	0.0235971
NRG3	4.73568e-14	-0.506153	0.58	0.697	9.65843e-10
APP	2.89647e-12	-0.523995	0.49	0.588	5.90734e-08
TRPM1	1.15057e-25	-0.540578	0.845	0.922	2.3466e-21
PITPNC1	8.73658e-07	-0.563233	0.193	0.304	0.0178183
UVRAG	1.38679e-06	-0.575444	0.171	0.276	0.0282837
CPEB4	7.06786e-08	-0.576102	0.275	0.393	0.00144149
STOX2	2.06209e-07	-0.582954	0.311	0.413	0.00420564
ZNF536	6.41236e-08	-0.588683	0.311	0.427	0.0013078
MTSS1	7.80282e-07	-0.606036	0.189	0.296	0.0159139
PTPN13	5.90298e-07	-0.612407	0.231	0.335	0.0120391
SHROOM3	3.70314e-09	-0.64371	0.231	0.362	7.55256e-05
MET	3.96678e-07	-0.644821	0.143	0.253	0.00809024
RANBP17	2.56324e-07	-0.649267	0.253	0.354	0.00522772
IMMP2L	3.25301e-16	-0.667591	0.468	0.607	6.63452e-12
SYNE1	1.70268e-06	-0.675385	0.191	0.285	0.0347262
TMEM117	3.66416e-08	-0.678139	0.207	0.331	0.000747306
KCNQ1OT1	9.54534e-11	-0.678961	0.273	0.417	1.94677e-06
OTX2-AS1	1.21882e-31	-0.679677	0.653	0.81	2.48578e-27
FRZB	1.47278e-08	-0.684834	0.171	0.293	0.000300374
NBEA	1.79126e-26	-0.695289	0.647	0.796	3.65327e-22
RNF130	8.04589e-11	-0.696382	0.223	0.37	1.64096e-06
ANK2	8.64426e-09	-0.710903	0.193	0.321	0.0001763
SGMS1	1.388e-08	-0.713963	0.147	0.271	0.000283082
NLK	2.72956e-08	-0.721417	0.179	0.298	0.000556694
RABGAP1L	1.06767e-17	-0.72788	0.388	0.576	2.17752e-13
AUTS2	3.67037e-19	-0.736037	0.446	0.608	7.48572e-15
RBM47	4.62432e-11	-0.739975	0.245	0.395	9.43129e-07
ITGAV	2.72667e-23	-0.740901	0.558	0.708	5.56104e-19
FMNL2	2.04219e-11	-0.744746	0.337	0.465	4.16505e-07
NEDD4L	1.79052e-11	-0.748892	0.251	0.402	3.65176e-07
VAT1L	9.86062e-10	-0.75848	0.229	0.362	2.01107e-05
SMARCC1	2.7153e-13	-0.789179	0.165	0.334	5.53786e-09
SERPINF1	3.38373e-10	-0.824871	0.165	0.303	6.90112e-06
PLD5	1.99751e-37	-0.851126	0.556	0.785	4.07392e-33
PLEKHA5	7.12742e-12	-0.861064	0.239	0.381	1.45364e-07
GULP1	2.6853e-24	-0.868503	0.361	0.583	5.47667e-20
EGFEM1P	2.95703e-32	-0.868861	0.384	0.66	6.03087e-28
SLC16A8	7.06787e-13	-0.873335	0.161	0.323	1.44149e-08
PLCE1	4.45395e-15	-0.898848	0.189	0.374	9.08382e-11
PARD3B	2.35281e-39	-0.943496	0.464	0.721	4.79855e-35
LARGE1	1.07567e-14	-0.949347	0.207	0.385	2.19384e-10
LSAMP	1.28503e-20	-0.95097	0.247	0.479	2.62082e-16
NCAM2	1.52129e-11	-0.951583	0.139	0.292	3.10267e-07
HDAC9	9.90233e-13	-0.953428	0.127	0.285	2.01958e-08
ABCC5	1.32526e-19	-0.958064	0.199	0.427	2.70287e-15
RPE65	2.19013e-19	-0.959107	0.135	0.36	4.46676e-15
GEM	7.90305e-14	-0.959174	0.098	0.265	1.61183e-09
ENPP2	5.32067e-14	-0.967978	0.112	0.284	1.08515e-09
LIMCH1	2.82247e-19	-0.968162	0.201	0.421	5.75642e-15
DPP10	4.17349e-13	-0.984394	0.104	0.265	8.51183e-09
BASP1	2.15208e-19	-0.992363	0.173	0.393	4.38916e-15
PRDM16	3.45849e-21	-1.00036	0.217	0.448	7.05358e-17
AKAP6	1.26485e-14	-1.00873	0.094	0.267	2.57966e-10
ZNF385D	2.00067e-24	-1.04652	0.235	0.493	4.08036e-20
SCAI	2.70354e-20	-1.07292	0.179	0.401	5.51387e-16
APC	3.04633e-16	-1.07579	0.127	0.314	6.21298e-12
PKNOX2	5.68409e-18	-1.1077	0.088	0.284	1.15927e-13
NAV3	1.48836e-35	-1.11881	0.315	0.608	3.03552e-31
SLC6A12	7.05592e-18	-1.15566	0.068	0.257	1.43906e-13
PDZD2	2.07687e-33	-1.16074	0.235	0.538	4.23577e-29
VEGFA	8.97205e-18	-1.16663	0.112	0.31	1.82985e-13
APOLD1	1.25901e-33	-1.1823	0.199	0.518	2.56776e-29
ITGB8	1.45186e-16	-1.18587	0.082	0.264	2.96107e-12
KCNIP4	3.75519e-21	-1.19173	0.129	0.359	7.65871e-17
PITPNA	3.6337e-26	-1.21641	0.165	0.426	7.41093e-22
SLC6A13	1.09903e-22	-1.22062	0.114	0.349	2.24147e-18
DAAM1	4.45613e-32	-1.23373	0.215	0.507	9.08827e-28
CNKSR3	2.75799e-22	-1.24856	0.106	0.335	5.62493e-18
SEMA3C	2.00166e-23	-1.25316	0.106	0.345	4.08239e-19
CRISPLD1	8.11697e-29	-1.28433	0.143	0.424	1.65546e-24
SHANK2	6.11026e-33	-1.31254	0.157	0.465	1.24619e-28
PTPRT	6.8414e-24	-1.32144	0.09	0.326	1.3953e-19
SORBS2	1.56944e-44	-1.32651	0.277	0.618	3.20088e-40
ADAMTSL3	2.55503e-63	-1.34094	0.361	0.75	5.21099e-59
FLRT2	3.13438e-47	-1.34117	0.225	0.601	6.39257e-43
COL4A3	1.09742e-21	-1.36269	0.064	0.276	2.23819e-17
PHACTR2	1.11565e-47	-1.39561	0.247	0.607	2.27536e-43
SMC6	8.36057e-37	-1.42555	0.157	0.484	1.70514e-32
CACNA1C	4.23932e-40	-1.45991	0.139	0.487	8.6461e-36
BEST1	3.90843e-60	-1.49829	0.237	0.657	7.97125e-56
FYB2	1.99917e-39	-1.50083	0.112	0.457	4.07731e-35
NRG1	7.5256e-71	-1.52103	0.309	0.754	1.53485e-66
CLIC6	1.02709e-47	-1.5513	0.161	0.546	2.09476e-43
ADAMTSL1	6.69161e-35	-1.56776	0.106	0.417	1.36475e-30
AC016152.1	5.80356e-27	-1.60277	0.044	0.285	1.18364e-22
MYRIP	9.1901e-51	-1.60313	0.159	0.56	1.87432e-46
BMP6	4.71345e-32	-1.60575	0.056	0.339	9.61308e-28
CACNB2	6.65511e-57	-1.60715	0.179	0.61	1.35731e-52
ERBB4	3.03781e-51	-1.62447	0.143	0.548	6.19561e-47
SULF1	4.1345e-37	-1.64453	0.129	0.449	8.43231e-33
OPCML	2.96914e-102	-1.79967	0.235	0.827	6.05556e-98
LINC00276	1.22583e-80	-1.86477	0.185	0.711	2.50008e-76
COL8A1	1.07328e-87	-1.99051	0.163	0.713	2.18895e-83

## Sheet: Supplementary Table4.3
Supplementary Table4.3. GO enrichment analysis of up-regulated DEGs in ConeRGC branch
ID	Description	GeneRatio	BgRatio	pvalue	p.adjust	qvalue	geneID	Count
GO:0030198	extracellular matrix organization	19/125	368/18670	5.04236e-12	5.90825e-09	4.81954e-09	COL3A1/COL1A2/COL1A1/VCAN/COL25A1/LAMA4/COL6A2/COL4A1/ABI3BP/COL4A2/ANTXR1/THSD4/NID1/COL6A1/MYH11/FBLN1/FBN2/SPARC/SERPINH1	19
GO:0043062	extracellular structure organization	19/125	369/18670	5.28702e-12	5.90825e-09	4.81954e-09	COL3A1/COL1A2/COL1A1/VCAN/COL25A1/LAMA4/COL6A2/COL4A1/ABI3BP/COL4A2/ANTXR1/THSD4/NID1/COL6A1/MYH11/FBLN1/FBN2/SPARC/SERPINH1	19
GO:0071229	cellular response to acid chemical	11/125	209/18670	1.61778e-07	0.000120525	9.83157e-05	COL3A1/COL1A2/COL1A1/RARB/PID1/EPHA3/COL4A1/ALDH1A2/RORB/COL6A1/EGR1	11
GO:0001503	ossification	14/125	398/18670	4.56454e-07	0.000209861	0.00017119	COL1A2/COL1A1/CDH11/VCAN/RORB/BMP5/EXT1/COL6A1/PBX1/MRC2/FBN2/SPARC/WWOX/IGFBP5	14
GO:0001101	response to acid chemical	13/125	343/18670	5.21463e-07	0.000209861	0.00017119	COL3A1/COL1A2/COL1A1/RARB/PID1/EPHA3/COL4A1/ALDH1A2/RORB/IGFBP7/COL6A1/SPARC/EGR1	13
GO:0007409	axonogenesis	15/125	468/18670	5.63384e-07	0.000209861	0.00017119	CDH11/COL25A1/EPHA3/UNC5C/NRP1/FGF13/CXCL12/EXT1/TRIO/TIAM1/ACTB/SEMA5A/PARD3/DOK6/ZEB2	15
GO:0031589	cell-substrate adhesion	13/125	354/18670	7.44268e-07	0.000237634	0.000193845	COL3A1/COL1A1/ANGPT1/SNED1/EPHA3/NRP1/DLC1/ABI3BP/ANTXR1/ARHGAP6/NID1/TIAM1/FBLN1	13
GO:0022604	regulation of cell morphogenesis	15/125	484/18670	8.59261e-07	0.000240056	0.000195821	NRP1/DLC1/FGF13/CXCL12/TNIK/TIAM1/FBLN1/ADGRB3/SPARC/IL1RAPL1/SEMA5A/TPM1/NLGN1/ZEB2/SH3D19	15
GO:0070208	protein heterotrimerization	4/125	13/18670	1.30664e-06	0.000324483	0.00026469	COL1A2/COL1A1/COL6A2/COL6A1	4
GO:0010769	regulation of cell morphogenesis involved in differentiation	11/125	301/18670	5.79173e-06	0.00129445	0.00105592	NRP1/FGF13/CXCL12/TNIK/TIAM1/FBLN1/ADGRB3/IL1RAPL1/SEMA5A/NLGN1/ZEB2	11
GO:0010975	regulation of neuron projection development	14/125	499/18670	6.43407e-06	0.00130729	0.00106639	EPHA3/NRP1/FGF13/NR2F1/BMP5/CXCL12/TNIK/TIAM1/CNTN1/ADGRB3/IL1RAPL1/SEMA5A/NLGN1/ZEB2	14
GO:0045666	positive regulation of neuron differentiation	12/125	371/18670	7.44848e-06	0.00138728	0.00113165	RARB/EPHA3/NRP1/BMP5/CXCL12/TIAM1/CNTN1/TCF4/IL1RAPL1/SEMA5A/NLGN1/ZEB2	12
GO:0071559	response to transforming growth factor beta	10/125	255/18670	8.48372e-06	0.00145855	0.00118978	COL3A1/COL1A2/COL1A1/COL4A2/PDE3A/FBN2/WWOX/PARD3/ZFP36L1/ZFHX3	10
GO:0032970	regulation of actin filament-based process	12/125	388/18670	1.16806e-05	0.00186473	0.00152112	SYNPO2/EPHA3/NRP1/DLC1/FGF13/ARHGAP6/CXCL12/PDE4D/SEMA5A/TMSB4X/TPM1/ADD3	12
GO:0060351	cartilage development involved in endochondral bone morphogenesis	5/125	47/18670	1.52032e-05	0.00226528	0.00184786	COL1A1/RARB/COL6A2/COL6A1/SERPINH1	5
GO:0060537	muscle tissue development	12/125	408/18670	1.92405e-05	0.00244743	0.00199644	COL3A1/RARB/EYA1/ALDH1A2/SVIL/SGCZ/BMP5/MYH11/EGR1/TPM1/FOXP2/IGFBP5	12
GO:0010976	positive regulation of neuron projection development	10/125	281/18670	1.96852e-05	0.00244743	0.00199644	EPHA3/NRP1/BMP5/CXCL12/TIAM1/CNTN1/IL1RAPL1/SEMA5A/NLGN1/ZEB2	10
GO:0034329	cell junction assembly	12/125	409/18670	1.97108e-05	0.00244743	0.00199644	CDH11/EPHA3/NRP1/DLC1/ARHGAP6/CDH18/ACTB/ADGRB3/IL1RAPL1/PARD3/TLN2/NLGN1	12
GO:1902903	regulation of supramolecular fiber organization	11/125	353/18670	2.56484e-05	0.00301706	0.00246111	SYNPO2/NRP1/DLC1/FGF13/ARHGAP6/CXCL12/SEMA5A/TMSB4X/TPM1/MID1/ADD3	11
GO:0072001	renal system development	10/125	293/18670	2.81465e-05	0.00314537	0.00256577	RARB/ANGPT1/EYA1/NRP1/COL4A1/ALDH1A2/NID1/NFIA/PBX1/EGR1	10
GO:0038063	collagen-activated tyrosine kinase receptor signaling pathway	3/125	10/18670	3.39727e-05	0.00361566	0.00294941	COL1A1/COL4A1/COL4A2	3
GO:0071560	cellular response to transforming growth factor beta stimulus	9/125	249/18670	4.60667e-05	0.00467996	0.00381758	COL3A1/COL1A2/COL1A1/COL4A2/PDE3A/FBN2/WWOX/PARD3/ZFP36L1	9
GO:0048813	dendrite morphogenesis	7/125	143/18670	5.01283e-05	0.00478061	0.00389969	NRP1/TNIK/TIAM1/ADGRB3/RBFOX2/IL1RAPL1/NLGN1	7
GO:0030900	forebrain development	11/125	381/18670	5.13354e-05	0.00478061	0.00389969	COL3A1/RARB/NRP1/DLC1/ALDH1A2/FGF13/CXCL12/EXT1/SEMA5A/FOXP2/ZEB2	11
GO:0110053	regulation of actin filament organization	9/125	261/18670	6.62502e-05	0.00580183	0.00473273	SYNPO2/NRP1/DLC1/ARHGAP6/CXCL12/SEMA5A/TMSB4X/TPM1/ADD3	9
GO:0007266	Rho protein signal transduction	8/125	203/18670	6.74933e-05	0.00580183	0.00473273	COL3A1/COL1A2/NRP1/DLC1/ARHGAP6/TRIO/TIAM1/ARHGAP42	8
GO:0001655	urogenital system development	10/125	330/18670	7.6452e-05	0.00632614	0.00516043	RARB/ANGPT1/EYA1/NRP1/COL4A1/ALDH1A2/NID1/NFIA/PBX1/EGR1	10
GO:0038065	collagen-activated signaling pathway	3/125	13/18670	7.97861e-05	0.00632614	0.00516043	COL1A1/COL4A1/COL4A2	3
GO:0050769	positive regulation of neurogenesis	12/125	474/18670	8.20842e-05	0.00632614	0.00516043	RARB/EPHA3/NRP1/BMP5/CXCL12/TIAM1/CNTN1/TCF4/IL1RAPL1/SEMA5A/NLGN1/ZEB2	12
GO:0032526	response to retinoic acid	6/125	108/18670	8.75029e-05	0.00651896	0.00531772	COL1A1/RARB/EPHA3/ALDH1A2/RORB/IGFBP7	6
GO:0071230	cellular response to amino acid stimulus	5/125	68/18670	9.23557e-05	0.00665854	0.00543158	COL3A1/COL1A2/COL1A1/COL4A1/COL6A1	5
GO:0071300	cellular response to retinoic acid	5/125	69/18670	9.90413e-05	0.00682404	0.00556658	COL1A1/RARB/EPHA3/ALDH1A2/RORB	5
GO:0010810	regulation of cell-substrate adhesion	8/125	215/18670	0.000100758	0.00682404	0.00556658	COL1A1/EPHA3/NRP1/DLC1/ABI3BP/ARHGAP6/NID1/FBLN1	8
GO:0032956	regulation of actin cytoskeleton organization	10/125	343/18670	0.000105153	0.00691227	0.00563855	SYNPO2/EPHA3/NRP1/DLC1/ARHGAP6/CXCL12/SEMA5A/TMSB4X/TPM1/ADD3	10
GO:0060485	mesenchyme development	9/125	279/18670	0.00011019	0.00703639	0.0057398	COL1A1/EPHA3/NRP1/ALDH1A2/BMP5/TIAM1/SEMA5A/ZFP36L1/ZEB2	9
GO:0048762	mesenchymal cell differentiation	8/125	220/18670	0.000118144	0.00733475	0.00598318	COL1A1/EPHA3/NRP1/ALDH1A2/BMP5/TIAM1/SEMA5A/ZEB2	8
GO:0060350	endochondral bone morphogenesis	5/125	73/18670	0.000129576	0.0078271	0.00638481	COL1A1/RARB/COL6A2/COL6A1/SERPINH1	5
GO:0001649	osteoblast differentiation	8/125	225/18670	0.00013794	0.00790503	0.00644837	COL1A1/VCAN/RORB/COL6A1/MRC2/FBN2/WWOX/IGFBP5	8
GO:0007160	cell-matrix adhesion	8/125	225/18670	0.00013794	0.00790503	0.00644837	COL3A1/SNED1/EPHA3/NRP1/DLC1/ARHGAP6/NID1/TIAM1	8
GO:0006937	regulation of muscle contraction	7/125	171/18670	0.000153985	0.00860393	0.00701849	DMD/FGF13/CHRM3/ARHGAP42/PDE4D/PPP1R12B/TPM1	7
GO:0085029	extracellular matrix assembly	4/125	41/18670	0.000160087	0.00872671	0.00711864	COL1A2/ANTXR1/THSD4/MYH11	4
GO:0016358	dendrite development	8/125	233/18670	0.000175264	0.00932653	0.00760794	NRP1/BMP5/TNIK/TIAM1/ADGRB3/RBFOX2/IL1RAPL1/NLGN1	8
GO:0048705	skeletal system morphogenesis	8/125	239/18670	0.000208405	0.0108322	0.00883618	COL1A1/RARB/EYA1/COL6A2/COL6A1/FBN2/SERPINH1/WWOX	8
GO:0040013	negative regulation of locomotion	10/125	381/18670	0.000246275	0.0125096	0.0102045	COL3A1/DACH1/NRP1/DLC1/BMP5/CXCL12/FBLN1/SEMA5A/TPM1/IGFBP5	10
GO:0031346	positive regulation of cell projection organization	10/125	383/18670	0.000256782	0.012623	0.0102969	EPHA3/NRP1/BMP5/CXCL12/TIAM1/CNTN1/IL1RAPL1/SEMA5A/NLGN1/ZEB2	10
GO:0051271	negative regulation of cellular component movement	10/125	384/18670	0.000262174	0.012623	0.0102969	COL3A1/DACH1/NRP1/DLC1/BMP5/CXCL12/FBLN1/SEMA5A/TPM1/IGFBP5	10
GO:0050772	positive regulation of axonogenesis	5/125	85/18670	0.000265449	0.012623	0.0102969	NRP1/CXCL12/TIAM1/SEMA5A/ZEB2	5
GO:0014706	striated muscle tissue development	10/125	390/18670	0.000296567	0.0135305	0.0110373	RARB/EYA1/ALDH1A2/SVIL/SGCZ/BMP5/MYH11/EGR1/TPM1/FOXP2	10
GO:0050921	positive regulation of chemotaxis	6/125	135/18670	0.000296642	0.0135305	0.0110373	NRP1/CXCL12/TIAM1/SEMA5A/TMSB4X/STK39	6
GO:1901888	regulation of cell junction assembly	7/125	192/18670	0.000312925	0.0139877	0.0114102	EPHA3/NRP1/DLC1/ARHGAP6/ADGRB3/IL1RAPL1/NLGN1	7
GO:0003012	muscle system process	11/125	472/18670	0.000334045	0.014639	0.0119415	DMD/FGF13/CHRM3/MYH11/TIAM1/ARHGAP42/PDE4D/PPP1R12B/TPM1/TPM2/IGFBP5	11
GO:0090257	regulation of muscle system process	8/125	259/18670	0.000358069	0.0148127	0.0120831	DMD/FGF13/CHRM3/ARHGAP42/PDE4D/PPP1R12B/TPM1/IGFBP5	8
GO:0035023	regulation of Rho protein signal transduction	6/125	140/18670	0.00036057	0.0148127	0.0120831	COL3A1/NRP1/DLC1/TRIO/TIAM1/ARHGAP42	6
GO:0007015	actin filament organization	10/125	400/18670	0.000362263	0.0148127	0.0120831	SYNPO2/NRP1/DLC1/ARHGAP6/CXCL12/SEMA5A/TMSB4X/TPM1/TPM2/ADD3	10
GO:0048814	regulation of dendrite morphogenesis	5/125	91/18670	0.000364518	0.0148127	0.0120831	TNIK/TIAM1/ADGRB3/IL1RAPL1/NLGN1	5
GO:0031032	actomyosin structure organization	7/125	199/18670	0.000388426	0.0152517	0.0124413	NRP1/DLC1/ARHGAP6/MYH11/EPB41L2/CDC42BPA/TPM1	7
GO:1902904	negative regulation of supramolecular fiber organization	6/125	142/18670	0.000388969	0.0152517	0.0124413	DLC1/FGF13/ARHGAP6/TMSB4X/MID1/ADD3	6
GO:0030199	collagen fibril organization	4/125	54/18670	0.000467497	0.017087	0.0139383	COL3A1/COL1A2/COL1A1/SERPINH1	4
GO:0070206	protein trimerization	4/125	54/18670	0.000467497	0.017087	0.0139383	COL1A2/COL1A1/COL6A2/COL6A1	4
GO:0007413	axonal fasciculation	3/125	23/18670	0.000470467	0.017087	0.0139383	EPHA3/NRP1/SEMA5A	3
GO:0106030	neuron projection fasciculation	3/125	23/18670	0.000470467	0.017087	0.0139383	EPHA3/NRP1/SEMA5A	3
GO:0051494	negative regulation of cytoskeleton organization	6/125	148/18670	0.000484772	0.017087	0.0139383	DLC1/FGF13/ARHGAP6/TMSB4X/MID1/ADD3	6
GO:0010771	negative regulation of cell morphogenesis involved in differentiation	5/125	97/18670	0.000489291	0.017087	0.0139383	NRP1/FGF13/FBLN1/SEMA5A/NLGN1	5
GO:0032231	regulation of actin filament bundle assembly	5/125	97/18670	0.000489291	0.017087	0.0139383	SYNPO2/NRP1/DLC1/ARHGAP6/TPM1	5
GO:0050773	regulation of dendrite development	6/125	149/18670	0.000502383	0.0172742	0.0140911	BMP5/TNIK/TIAM1/ADGRB3/IL1RAPL1/NLGN1	6
GO:0003433	chondrocyte development involved in endochondral bone morphogenesis	3/125	24/18670	0.000535056	0.0180981	0.0147631	COL6A2/COL6A1/SERPINH1	3
GO:0007411	axon guidance	8/125	276/18670	0.000545609	0.0180981	0.0147631	EPHA3/UNC5C/NRP1/CXCL12/EXT1/TRIO/SEMA5A/DOK6	8
GO:0030902	hindbrain development	6/125	152/18670	0.000558218	0.0180981	0.0147631	DLC1/ALDH1A2/BMP5/CNTN1/RBFOX2/FOXP2	6
GO:0097485	neuron projection guidance	8/125	277/18670	0.000558732	0.0180981	0.0147631	EPHA3/UNC5C/NRP1/CXCL12/EXT1/TRIO/SEMA5A/DOK6	8
GO:0001822	kidney development	8/125	278/18670	0.00057211	0.0181905	0.0148385	RARB/ANGPT1/EYA1/NRP1/ALDH1A2/NID1/PBX1/EGR1	8
GO:0051017	actin filament bundle assembly	6/125	153/18670	0.000577864	0.0181905	0.0148385	SYNPO2/NRP1/DLC1/ARHGAP6/TPM1/ADD3	6
GO:0010770	positive regulation of cell morphogenesis involved in differentiation	6/125	154/18670	0.000598042	0.0185642	0.0151434	NRP1/CXCL12/TIAM1/IL1RAPL1/SEMA5A/ZEB2	6
GO:0061572	actin filament bundle organization	6/125	157/18670	0.000661877	0.0202643	0.0165302	SYNPO2/NRP1/DLC1/ARHGAP6/TPM1/ADD3	6
GO:0050673	epithelial cell proliferation	10/125	434/18670	0.000683184	0.0202866	0.0165484	EYA1/NRP1/ALDH1A2/BMP5/CXCL12/SPARC/SEMA5A/FOXP2/ZFP36L1/IGFBP5	10
GO:0051893	regulation of focal adhesion assembly	4/125	60/18670	0.000698911	0.0202866	0.0165484	EPHA3/NRP1/DLC1/ARHGAP6	4
GO:0090109	regulation of cell-substrate junction assembly	4/125	60/18670	0.000698911	0.0202866	0.0165484	EPHA3/NRP1/DLC1/ARHGAP6	4
GO:0150116	regulation of cell-substrate junction organization	4/125	60/18670	0.000698911	0.0202866	0.0165484	EPHA3/NRP1/DLC1/ARHGAP6	4
GO:0006936	muscle contraction	9/125	363/18670	0.000759595	0.0212883	0.0173655	DMD/FGF13/CHRM3/MYH11/ARHGAP42/PDE4D/PPP1R12B/TPM1/TPM2	9
GO:0061437	renal system vasculature development	3/125	27/18670	0.000761998	0.0212883	0.0173655	ANGPT1/NRP1/EGR1	3
GO:0061440	kidney vasculature development	3/125	27/18670	0.000761998	0.0212883	0.0173655	ANGPT1/NRP1/EGR1	3
GO:0043200	response to amino acid	5/125	113/18670	0.000978903	0.0270105	0.0220333	COL3A1/COL1A2/COL1A1/COL4A1/COL6A1	5
GO:0050678	regulation of epithelial cell proliferation	9/125	378/18670	0.00100996	0.027423	0.0223698	EYA1/NRP1/ALDH1A2/BMP5/CXCL12/SPARC/SEMA5A/FOXP2/ZFP36L1	9
GO:0060349	bone morphogenesis	5/125	114/18670	0.00101839	0.027423	0.0223698	COL1A1/RARB/COL6A2/COL6A1/SERPINH1	5
GO:0003413	chondrocyte differentiation involved in endochondral bone morphogenesis	3/125	30/18670	0.00104231	0.027733	0.0226226	COL6A2/COL6A1/SERPINH1	3
GO:1904375	regulation of protein localization to cell periphery	5/125	115/18670	0.00105905	0.0278469	0.0227155	PID1/EPHA3/ACTB/EPB41L2/GPC6	5
GO:0048545	response to steroid hormone	9/125	383/18670	0.00110695	0.02845	0.0232076	COL1A1/RARB/PLPP1/NR2F1/RORB/IGFBP7/RBFOX2/SPARC/ZFP36L1	9
GO:0010812	negative regulation of cell-substrate adhesion	4/125	68/18670	0.00112018	0.02845	0.0232076	COL1A1/DLC1/ARHGAP6/FBLN1	4
GO:0050918	positive chemotaxis	4/125	68/18670	0.00112018	0.02845	0.0232076	ANGPT1/NRP1/CXCL12/SEMA5A	4
GO:0035767	endothelial cell chemotaxis	3/125	31/18670	0.00114838	0.0288385	0.0235244	NRP1/SEMA5A/TMSB4X	3
GO:0048841	regulation of axon extension involved in axon guidance	3/125	32/18670	0.00126102	0.0313152	0.0255448	NRP1/CXCL12/SEMA5A	3
GO:0070252	actin-mediated cell contraction	5/125	121/18670	0.00132882	0.0326365	0.0266226	DMD/FGF13/PDE4D/TPM1/TPM2	5
GO:0021537	telencephalon development	7/125	249/18670	0.00144889	0.035143	0.0286672	COL3A1/RARB/FGF13/CXCL12/EXT1/FOXP2/ZEB2	7
GO:0050770	regulation of axonogenesis	6/125	183/18670	0.00146232	0.035143	0.0286672	NRP1/FGF13/CXCL12/TIAM1/SEMA5A/ZEB2	6
GO:1900006	positive regulation of dendrite development	4/125	74/18670	0.00153465	0.0357334	0.0291488	BMP5/TIAM1/IL1RAPL1/NLGN1	4
GO:0030326	embryonic limb morphogenesis	5/125	125/18670	0.00153486	0.0357334	0.0291488	RARB/ALDH1A2/PBX1/FBN2/AFF3	5
GO:0035113	embryonic appendage morphogenesis	5/125	125/18670	0.00153486	0.0357334	0.0291488	RARB/ALDH1A2/PBX1/FBN2/AFF3	5
GO:0021536	diencephalon development	4/125	75/18670	0.00161281	0.0371611	0.0303134	NRP1/ALDH1A2/SEMA5A/ZEB2	4
GO:0007492	endoderm development	4/125	76/18670	0.00169369	0.0378759	0.0308965	COL4A2/EXT1/COL6A1/ZFP36L1	4
GO:0010595	positive regulation of endothelial cell migration	5/125	128/18670	0.00170414	0.0378759	0.0308965	ANGPT1/NRP1/SPARC/SEMA5A/TMSB4X	5
GO:0051291	protein heterooligomerization	5/125	128/18670	0.00170414	0.0378759	0.0308965	COL1A2/COL1A1/COL6A2/COL6A1/NLGN1	5
GO:0050808	synapse organization	9/125	408/18670	0.00171162	0.0378759	0.0308965	NRP1/COL4A1/NFIA/TIAM1/ACTB/ADGRB3/SPARC/IL1RAPL1/NLGN1	9
GO:0003417	growth plate cartilage development	3/125	36/18670	0.00178023	0.0390081	0.0318201	RARB/COL6A2/COL6A1	3
GO:0003007	heart morphogenesis	7/125	259/18670	0.00181305	0.0393413	0.0320919	RARB/EYA1/NRP1/DLC1/ALDH1A2/BMP5/TPM1	7
GO:0048846	axon extension involved in axon guidance	3/125	37/18670	0.00192791	0.0399821	0.0326146	NRP1/CXCL12/SEMA5A	3
GO:1902284	neuron projection extension involved in neuron projection guidance	3/125	37/18670	0.00192791	0.0399821	0.0326146	NRP1/CXCL12/SEMA5A	3
GO:0060346	bone trabecula formation	2/125	10/18670	0.00193202	0.0399821	0.0326146	COL1A1/FBN2	2
GO:0061299	retina vasculature morphogenesis in camera-type eye	2/125	10/18670	0.00193202	0.0399821	0.0326146	NRP1/COL4A1	2
GO:0097105	presynaptic membrane assembly	2/125	10/18670	0.00193202	0.0399821	0.0326146	IL1RAPL1/NLGN1	2
GO:0046683	response to organophosphorus	5/125	134/18670	0.00208329	0.0427169	0.0348455	COL1A1/PDE3A/SPARC/ZFP36L1/IGFBP5	5
GO:0014032	neural crest cell development	4/125	81/18670	0.00214075	0.0431042	0.0351614	NRP1/ALDH1A2/SEMA5A/ZEB2	4
GO:0048041	focal adhesion assembly	4/125	81/18670	0.00214075	0.0431042	0.0351614	EPHA3/NRP1/DLC1/ARHGAP6	4
GO:0022898	regulation of transmembrane transporter activity	7/125	268/18670	0.00219826	0.0432672	0.0352944	DMD/FHL1/ACTB/PDE4D/TMSB4X/STK39/NLGN1	7
GO:0010721	negative regulation of cell development	8/125	344/18670	0.00222657	0.0432672	0.0352944	COL3A1/NRP1/FGF13/NR2F1/FBLN1/PBX1/SEMA5A/NLGN1	8
GO:0030049	muscle filament sliding	3/125	39/18670	0.00224564	0.0432672	0.0352944	DMD/TPM1/TPM2	3
GO:0033275	actin-myosin filament sliding	3/125	39/18670	0.00224564	0.0432672	0.0352944	DMD/TPM1/TPM2	3
GO:0071709	membrane assembly	3/125	39/18670	0.00224564	0.0432672	0.0352944	IL1RAPL1/RFTN1/NLGN1	3
GO:1901879	regulation of protein depolymerization	4/125	83/18670	0.00234037	0.044707	0.0364689	FGF13/SEMA5A/MID1/ADD3	4
GO:0007178	transmembrane receptor protein serine/threonine kinase signaling pathway	8/125	349/18670	0.0024339	0.0451586	0.0368372	COL3A1/COL1A2/RBPMS/BMP5/FSTL1/FBN2/EGR1/PARD3	8
GO:2000146	negative regulation of cell motility	8/125	349/18670	0.0024339	0.0451586	0.0368372	COL3A1/DACH1/DLC1/BMP5/CXCL12/FBLN1/TPM1/IGFBP5	8
GO:0061448	connective tissue development	7/125	273/18670	0.00243803	0.0451586	0.0368372	COL1A1/RARB/COL6A2/BMP5/COL6A1/EGR1/SERPINH1	7
GO:0051492	regulation of stress fiber assembly	4/125	84/18670	0.00244483	0.0451586	0.0368372	NRP1/DLC1/ARHGAP6/TPM1	4
GO:0014031	mesenchymal cell development	4/125	85/18670	0.00255245	0.0463799	0.0378335	NRP1/ALDH1A2/SEMA5A/ZEB2	4
GO:0048864	stem cell development	4/125	85/18670	0.00255245	0.0463799	0.0378335	NRP1/ALDH1A2/SEMA5A/ZEB2	4
GO:0050679	positive regulation of epithelial cell proliferation	6/125	206/18670	0.00265276	0.0478138	0.0390032	EYA1/NRP1/BMP5/CXCL12/SEMA5A/FOXP2	6
GO:0072006	nephron development	5/125	142/18670	0.00268022	0.0478482	0.0390312	ANGPT1/EYA1/NID1/PBX1/EGR1	5
GO:0030522	intracellular receptor signaling pathway	7/125	278/18670	0.00269748	0.0478482	0.0390312	RARB/ALDH1A2/PLPP1/NR2F1/RORB/RBFOX2/ERBIN	7
GO:0030048	actin filament-based movement	5/125	143/18670	0.0027627	0.0486192	0.0396602	DMD/FGF13/PDE4D/TPM1/TPM2	5
GO:0097090	presynaptic membrane organization	2/125	12/18670	0.0028089	0.049046	0.0400083	IL1RAPL1/NLGN1	2
GO:0051216	cartilage development	6/125	209/18670	0.00284979	0.0493743	0.0402762	COL1A1/RARB/COL6A2/BMP5/COL6A1/SERPINH1	6

## Sheet: Supplementary Table4.4
Supplementary Table4.4. GO enrichment analysis of up-regulated DEGs in bipolar branch
ID	Description	GeneRatio	BgRatio	pvalue	p.adjust	qvalue	geneID	Count
GO:0010975	regulation of neuron projection development	14/102	499/18670	5.46992e-07	0.000870224	0.000737596	ROBO1/GRID2/SYT1/ADGRB3/LRRC7/TNIK/SDK1/FGF13/RELN/NLGN1/FGFR1/CNTN1/IL1RAPL1/SEMA6D	14
GO:0030900	forebrain development	12/102	381/18670	1.13675e-06	0.000870224	0.000737596	ROBO1/DCT/FOXP2/PAX6/CTNNB1/FGF13/RELN/RARB/FGFR1/PPARGC1A/SLC8A1/NFIB	12
GO:0007215	glutamate receptor signaling pathway	7/102	100/18670	1.24608e-06	0.000870224	0.000737596	GRID2/GRIK1/LRRC7/GRM8/RELN/NLGN1/PPARGC1A	7
GO:0050769	positive regulation of neurogenesis	13/102	474/18670	1.84921e-06	0.000870224	0.000737596	ROBO1/DCT/SYT1/LRRC7/TENM4/PAX6/CTNNB1/RELN/NLGN1/RARB/FGFR1/CNTN1/IL1RAPL1	13
GO:0060537	muscle tissue development	12/102	408/18670	2.31658e-06	0.000870224	0.000737596	SGCD/FOXP2/TENM4/MYH11/EYA2/CTNNB1/RARB/FGFR1/PPARGC1A/MEIS1/SLC8A1/PGM5	12
GO:0098742	cell-cell adhesion via plasma-membrane adhesion molecules	10/102	273/18670	2.47457e-06	0.000870224	0.000737596	ROBO1/GRID2/TENM4/SDK1/PCDH7/NLGN1/LRFN5/CADM1/IL1RAPL1/UNC5D	10
GO:0007157	heterophilic cell-cell adhesion via plasma membrane cell adhesion molecules	5/102	46/18670	5.05937e-06	0.00144359	0.00122358	GRID2/TENM4/NLGN1/CADM1/IL1RAPL1	5
GO:0007416	synapse assembly	8/102	177/18670	5.72227e-06	0.00144359	0.00122358	GRID2/ADGRB3/SDK1/NLGN1/FARP1/LRFN5/PCLO/IL1RAPL1	8
GO:0035418	protein localization to synapse	6/102	83/18670	6.15749e-06	0.00144359	0.00122358	LRRC7/KIF5C/GPHN/RELN/NLGN1/PCLO	6
GO:0021537	telencephalon development	9/102	249/18670	8.9986e-06	0.00178934	0.00151663	ROBO1/FOXP2/PAX6/CTNNB1/FGF13/RELN/RARB/SLC8A1/NFIB	9
GO:0014706	striated muscle tissue development	11/102	390/18670	9.3283e-06	0.00178934	0.00151663	SGCD/FOXP2/TENM4/MYH11/EYA2/CTNNB1/RARB/FGFR1/MEIS1/SLC8A1/PGM5	11
GO:0035249	synaptic transmission, glutamatergic	6/102	93/18670	1.18995e-05	0.0019073	0.00161661	GRID2/GRIK1/SYT1/GRM8/RELN/NLGN1	6
GO:0097120	receptor localization to synapse	5/102	55/18670	1.23498e-05	0.0019073	0.00161661	LRRC7/KIF5C/GPHN/RELN/NLGN1	5
GO:1902414	protein localization to cell junction	6/102	94/18670	1.26551e-05	0.0019073	0.00161661	LRRC7/KIF5C/GPHN/RELN/NLGN1/PCLO	6
GO:0050808	synapse organization	11/102	408/18670	1.422e-05	0.00191843	0.00162605	GRID2/ADGRB3/GPHN/SDK1/CTNNB1/RELN/NLGN1/FARP1/LRFN5/PCLO/IL1RAPL1	11
GO:0034329	cell junction assembly	11/102	409/18670	1.45473e-05	0.00191843	0.00162605	GRID2/ADGRB3/SDK1/ARHGAP6/CTNNB1/NLGN1/FARP1/LRFN5/PCLO/IL1RAPL1/TLN2	11
GO:0007411	axon guidance	9/102	276/18670	2.04247e-05	0.00233388	0.00197818	ROBO1/UNC5C/KIF5C/PAX6/RELN/UNC5D/TRIO/SEMA6D/NFIB	9
GO:0007405	neuroblast proliferation	5/102	61/18670	2.05792e-05	0.00233388	0.00197818	DCT/PAX6/CTNNB1/FGF13/FGFR1	5
GO:0097485	neuron projection guidance	9/102	277/18670	2.1016e-05	0.00233388	0.00197818	ROBO1/UNC5C/KIF5C/PAX6/RELN/UNC5D/TRIO/SEMA6D/NFIB	9
GO:0006814	sodium ion transport	8/102	218/18670	2.60011e-05	0.00274312	0.00232505	SLC4A4/SGK1/SLC23A2/SLC38A11/SLC6A15/FGF13/CNTN1/SLC8A1	8
GO:0010464	regulation of mesenchymal cell proliferation	4/102	33/18670	3.04189e-05	0.00305637	0.00259056	FOXP2/CTNNB1/FGFR1/NFIB	4
GO:0072578	neurotransmitter-gated ion channel clustering	3/102	12/18670	3.3606e-05	0.00322312	0.0027319	GPHN/RELN/NLGN1	3
GO:0021987	cerebral cortex development	6/102	113/18670	3.6122e-05	0.0033138	0.00280876	ROBO1/FOXP2/PAX6/CTNNB1/FGF13/RELN	6
GO:0051966	regulation of synaptic transmission, glutamatergic	5/102	70/18670	4.02706e-05	0.00354046	0.00300086	GRIK1/SYT1/GRM8/RELN/NLGN1	5
GO:2000310	regulation of NMDA receptor activity	4/102	36/18670	4.32412e-05	0.00364956	0.00309334	LRRC7/RELN/NLGN1/PPARGC1A	4
GO:0021795	cerebral cortex cell migration	4/102	40/18670	6.59729e-05	0.00535396	0.00453797	ROBO1/CTNNB1/FGF13/RELN	4
GO:0055057	neuroblast division	3/102	15/18670	6.86791e-05	0.00536715	0.00454915	DCT/FGF13/FGFR1	3
GO:0097091	synaptic vesicle clustering	3/102	16/18670	8.41928e-05	0.00634453	0.00537758	CTNNB1/NLGN1/PCLO	3
GO:0010463	mesenchymal cell proliferation	4/102	44/18670	9.63685e-05	0.00701164	0.00594302	FOXP2/CTNNB1/FGFR1/NFIB	4
GO:0048813	dendrite morphogenesis	6/102	143/18670	0.000133834	0.009413	0.00797839	ADGRB3/TNIK/RELN/NLGN1/FARP1/IL1RAPL1	6
GO:0048814	regulation of dendrite morphogenesis	5/102	91/18670	0.000141337	0.00952195	0.00807073	ADGRB3/TNIK/RELN/NLGN1/IL1RAPL1	5
GO:0007612	learning	6/102	145/18670	0.000144409	0.00952195	0.00807073	FOXP2/ADGRB3/MEIS2/FGF13/RELN/PIAS1	6
GO:0010976	positive regulation of neuron projection development	8/102	281/18670	0.000153963	0.00984428	0.00834394	ROBO1/SYT1/LRRC7/RELN/NLGN1/FGFR1/CNTN1/IL1RAPL1	8
GO:0050773	regulation of dendrite development	6/102	149/18670	0.000167541	0.0103974	0.00881275	ADGRB3/TNIK/SDK1/RELN/NLGN1/IL1RAPL1	6
GO:0030902	hindbrain development	6/102	152/18670	0.000186739	0.0110882	0.0093983	GRID2/FOXP2/CTNNB1/CNTN1/PPARGC1A/NFIB	6
GO:0010001	glial cell differentiation	7/102	218/18670	0.000194078	0.0110882	0.0093983	TENM4/PAX6/ROR1/CTNNB1/RELN/BACE2/NFIB	7
GO:0045666	positive regulation of neuron differentiation	9/102	371/18670	0.000197627	0.0110882	0.0093983	ROBO1/SYT1/LRRC7/RELN/NLGN1/RARB/FGFR1/CNTN1/IL1RAPL1	9
GO:0022029	telencephalon cell migration	4/102	53/18670	0.000200192	0.0110882	0.0093983	ROBO1/CTNNB1/FGF13/RELN	4
GO:0001708	cell fate specification	5/102	99/18670	0.000210011	0.0110882	0.0093983	TENM4/EYA2/PAX6/CTNNB1/FGFR1	5
GO:0001764	neuron migration	6/102	157/18670	0.000222562	0.0110882	0.0093983	PAX6/CTNNB1/FGF13/RELN/FGFR1/UNC5D	6
GO:0001759	organ induction	3/102	22/18670	0.000226078	0.0110882	0.0093983	ROBO1/CTNNB1/FGFR1	3
GO:0002052	positive regulation of neuroblast proliferation	3/102	22/18670	0.000226078	0.0110882	0.0093983	DCT/PAX6/CTNNB1	3
GO:0043113	receptor clustering	4/102	55/18670	0.000231224	0.0110882	0.0093983	LRRC7/GPHN/RELN/NLGN1	4
GO:0097479	synaptic vesicle localization	4/102	55/18670	0.000231224	0.0110882	0.0093983	KIF5C/CTNNB1/NLGN1/PCLO	4
GO:0007409	axonogenesis	10/102	468/18670	0.000241842	0.0111323	0.00943569	ROBO1/UNC5C/KIF5C/PAX6/FGF13/RELN/UNC5D/TRIO/SEMA6D/NFIB	10
GO:0010769	regulation of cell morphogenesis involved in differentiation	8/102	301/18670	0.000245709	0.0111323	0.00943569	ROBO1/ADGRB3/TNIK/FGF13/RELN/NLGN1/IL1RAPL1/SEMA6D	8
GO:0021885	forebrain cell migration	4/102	56/18670	0.000247971	0.0111323	0.00943569	ROBO1/CTNNB1/FGF13/RELN	4
GO:0051963	regulation of synapse assembly	5/102	106/18670	0.000288732	0.0122871	0.0104145	GRID2/ADGRB3/NLGN1/LRFN5/IL1RAPL1	5
GO:0016358	dendrite development	7/102	233/18670	0.000291164	0.0122871	0.0104145	ADGRB3/TNIK/SDK1/RELN/NLGN1/FARP1/IL1RAPL1	7
GO:0048738	cardiac muscle tissue development	7/102	233/18670	0.000291164	0.0122871	0.0104145	SGCD/TENM4/MYH11/RARB/FGFR1/MEIS1/SLC8A1	7
GO:0021872	forebrain generation of neurons	4/102	59/18670	0.000303445	0.0125543	0.0106409	ROBO1/DCT/PAX6/FGFR1	4
GO:0021543	pallium development	6/102	169/18670	0.00033079	0.0132832	0.0112588	ROBO1/FOXP2/PAX6/CTNNB1/FGF13/RELN	6
GO:0002053	positive regulation of mesenchymal cell proliferation	3/102	25/18670	0.000333654	0.0132832	0.0112588	FOXP2/CTNNB1/FGFR1	3
GO:1900449	regulation of glutamate receptor signaling pathway	4/102	64/18670	0.000414869	0.0162106	0.01374	LRRC7/RELN/NLGN1/PPARGC1A	4
GO:0034332	adherens junction organization	4/102	65/18670	0.000440232	0.0168889	0.0143149	CADM2/CTNNB1/CADM1/RASSF8	4
GO:2000027	regulation of animal organ morphogenesis	7/102	253/18670	0.000477707	0.0179993	0.0152561	ROBO1/FOXP2/PRICKLE2/ROR1/CTNNB1/FGFR1/NFIB	7
GO:0021953	central nervous system neuron differentiation	6/102	183/18670	0.000505046	0.0180889	0.015332	ROBO1/GRID2/PAX6/CTNNB1/UNC5D/NFIB	6
GO:0072089	stem cell proliferation	5/102	120/18670	0.000511255	0.0180889	0.015332	DCT/PAX6/CTNNB1/FGF13/FGFR1	5
GO:0007611	learning or memory	7/102	256/18670	0.000512458	0.0180889	0.015332	SGK1/FOXP2/ADGRB3/MEIS2/FGF13/RELN/PIAS1	7
GO:0034331	cell junction maintenance	3/102	29/18670	0.000521736	0.0180889	0.015332	ADGRB3/PCLO/RASSF8	3
GO:0051965	positive regulation of synapse assembly	4/102	68/18670	0.00052295	0.0180889	0.015332	GRID2/ADGRB3/NLGN1/IL1RAPL1	4
GO:0045216	cell-cell junction organization	6/102	185/18670	0.000534867	0.0182027	0.0154285	CADM2/SDK1/CTNNB1/CADM1/RASSF8/TLN2	6
GO:1905606	regulation of presynapse assembly	3/102	30/18670	0.000577414	0.0193388	0.0163914	NLGN1/LRFN5/IL1RAPL1	3
GO:0097106	postsynaptic density organization	3/102	31/18670	0.000636753	0.02067	0.0175197	GRID2/RELN/NLGN1	3
GO:0099174	regulation of presynapse organization	3/102	31/18670	0.000636753	0.02067	0.0175197	NLGN1/LRFN5/IL1RAPL1	3
GO:1901888	regulation of cell junction assembly	6/102	192/18670	0.00065018	0.020786	0.0176181	GRID2/ADGRB3/ARHGAP6/NLGN1/LRFN5/IL1RAPL1	6
GO:0099504	synaptic vesicle cycle	6/102	193/18670	0.000668113	0.0210406	0.0178338	SYT1/CADPS2/CTNNB1/NLGN1/PLD1/PCLO	6
GO:0099601	regulation of neurotransmitter receptor activity	4/102	74/18670	0.000720605	0.0223599	0.0189521	LRRC7/RELN/NLGN1/PPARGC1A	4
GO:0099084	postsynaptic specialization organization	3/102	33/18670	0.00076679	0.0231132	0.0195906	GRID2/RELN/NLGN1	3
GO:1902692	regulation of neuroblast proliferation	3/102	33/18670	0.00076679	0.0231132	0.0195906	DCT/PAX6/CTNNB1	3
GO:0007435	salivary gland morphogenesis	3/102	34/18670	0.000837673	0.023885	0.0202448	PAX6/FGFR1/NFIB	3
GO:0010092	specification of animal organ identity	3/102	34/18670	0.000837673	0.023885	0.0202448	ROBO1/CTNNB1/FGFR1	3
GO:0031128	developmental induction	3/102	34/18670	0.000837673	0.023885	0.0202448	ROBO1/CTNNB1/FGFR1	3
GO:0060795	cell fate commitment involved in formation of primary germ layer	3/102	34/18670	0.000837673	0.023885	0.0202448	EYA2/CTNNB1/FGFR1	3
GO:0110110	positive regulation of animal organ morphogenesis	4/102	81/18670	0.001012	0.0283493	0.0240286	ROBO1/FOXP2/CTNNB1/FGFR1	4
GO:0060078	regulation of postsynaptic membrane potential	5/102	140/18670	0.00102654	0.0283493	0.0240286	GRID2/GRIK1/GABRG3/RELN/NLGN1	5
GO:0006865	amino acid transport	5/102	141/18670	0.00105973	0.0283493	0.0240286	SYT1/SLC38A11/SLC6A15/SLC7A2/OCA2	5
GO:0042063	gliogenesis	7/102	290/18670	0.00106581	0.0283493	0.0240286	TENM4/PAX6/ROR1/CTNNB1/RELN/BACE2/NFIB	7
GO:0003156	regulation of animal organ formation	3/102	37/18670	0.00107485	0.0283493	0.0240286	ROBO1/CTNNB1/FGFR1	3
GO:0007431	salivary gland development	3/102	37/18670	0.00107485	0.0283493	0.0240286	PAX6/FGFR1/NFIB	3
GO:0099003	vesicle-mediated transport in synapse	6/102	213/18670	0.00111442	0.02903	0.0246057	SYT1/CADPS2/CTNNB1/NLGN1/PLD1/PCLO	6
GO:0050768	negative regulation of neurogenesis	7/102	295/18670	0.00117649	0.0301347	0.025542	PAX6/CTNNB1/FGF13/NLGN1/PBX1/MEIS1/SEMA6D	7
GO:0031346	positive regulation of cell projection organization	8/102	383/18670	0.00119506	0.0301347	0.025542	ROBO1/SYT1/LRRC7/RELN/NLGN1/FGFR1/CNTN1/IL1RAPL1	8
GO:0050890	cognition	7/102	296/18670	0.00119968	0.0301347	0.025542	SGK1/FOXP2/ADGRB3/MEIS2/FGF13/RELN/PIAS1	7
GO:0042692	muscle cell differentiation	8/102	385/18670	0.00123533	0.0304443	0.0258044	SGCD/ADGRB3/MYH11/CTNNB1/RARB/SLC8A1/PGM5/PIAS1	8
GO:2000648	positive regulation of stem cell proliferation	3/102	39/18670	0.00125427	0.0304443	0.0258044	DCT/PAX6/CTNNB1	3
GO:0050807	regulation of synapse organization	6/102	218/18670	0.00125529	0.0304443	0.0258044	GRID2/ADGRB3/RELN/NLGN1/LRFN5/IL1RAPL1	6
GO:0071313	cellular response to caffeine	2/102	10/18670	0.00129258	0.0306443	0.0259739	PPARGC1A/SLC8A1	2
GO:0097105	presynaptic membrane assembly	2/102	10/18670	0.00129258	0.0306443	0.0259739	NLGN1/IL1RAPL1	2
GO:0022604	regulation of cell morphogenesis	9/102	484/18670	0.00133356	0.0310684	0.0263334	ROBO1/SYT1/ADGRB3/TNIK/FGF13/RELN/NLGN1/IL1RAPL1/SEMA6D	9
GO:0001941	postsynaptic membrane organization	3/102	40/18670	0.00135062	0.0310684	0.0263334	GPHN/RELN/NLGN1	3
GO:0048592	eye morphogenesis	5/102	149/18670	0.00135464	0.0310684	0.0263334	SDK1/PAX6/CTNNB1/RARB/MEIS1	5
GO:0061351	neural precursor cell proliferation	5/102	150/18670	0.00139536	0.0316582	0.0268333	DCT/PAX6/CTNNB1/FGF13/FGFR1	5
GO:0085029	extracellular matrix assembly	3/102	41/18670	0.0014515	0.0325816	0.027616	THSD4/MYH11/ANTXR1	3
GO:0045665	negative regulation of neuron differentiation	6/102	225/18670	0.00147494	0.0327592	0.0277665	PAX6/FGF13/NLGN1/PBX1/MEIS1/SEMA6D	6
GO:0050803	regulation of synapse structure or activity	6/102	227/18670	0.00154278	0.0331844	0.0281269	GRID2/ADGRB3/RELN/NLGN1/LRFN5/IL1RAPL1	6
GO:0017145	stem cell division	3/102	42/18670	0.00155699	0.0331844	0.0281269	DCT/FGF13/FGFR1	3
GO:0031641	regulation of myelination	3/102	42/18670	0.00155699	0.0331844	0.0281269	TENM4/CTNNB1/RARB	3
GO:0048489	synaptic vesicle transport	3/102	42/18670	0.00155699	0.0331844	0.0281269	KIF5C/CTNNB1/NLGN1	3
GO:0009950	dorsal/ventral axis specification	2/102	11/18670	0.00157419	0.0332155	0.0281532	PAX6/CTNNB1	2
GO:0099054	presynapse assembly	3/102	43/18670	0.00166717	0.034829	0.0295208	NLGN1/LRFN5/IL1RAPL1	3
GO:0051668	localization within membrane	4/102	93/18670	0.0016895	0.0349494	0.0296229	LRRC7/GPHN/RELN/NLGN1	4
GO:0051961	negative regulation of nervous system development	7/102	316/18670	0.00174357	0.0357178	0.0302741	PAX6/CTNNB1/FGF13/NLGN1/PBX1/MEIS1/SEMA6D	7
GO:0010649	regulation of cell communication by electrical coupling	2/102	12/18670	0.00188231	0.0374687	0.0317582	PDE4D/SLC8A1	2
GO:0021819	layer formation in cerebral cortex	2/102	12/18670	0.00188231	0.0374687	0.0317582	CTNNB1/RELN	2
GO:0097090	presynaptic membrane organization	2/102	12/18670	0.00188231	0.0374687	0.0317582	NLGN1/IL1RAPL1	2
GO:0001657	ureteric bud development	4/102	97/18670	0.00197187	0.0378922	0.0321172	CTNNB1/RARB/FGFR1/PBX1	4
GO:0033002	muscle cell proliferation	6/102	239/18670	0.00200111	0.0378922	0.0321172	ABCC4/TENM4/CTNNB1/FGFR1/PPARGC1A/MEIS1	6
GO:0099173	postsynapse organization	5/102	163/18670	0.00201071	0.0378922	0.0321172	GRID2/GPHN/RELN/NLGN1/IL1RAPL1	5
GO:0050919	negative chemotaxis	3/102	46/18670	0.00202655	0.0378922	0.0321172	ROBO1/UNC5C/SEMA6D	3
GO:0099172	presynapse organization	3/102	46/18670	0.00202655	0.0378922	0.0321172	NLGN1/LRFN5/IL1RAPL1	3
GO:0072163	mesonephric epithelium development	4/102	98/18670	0.00204726	0.0378922	0.0321172	CTNNB1/RARB/FGFR1/PBX1	4
GO:0072164	mesonephric tubule development	4/102	98/18670	0.00204726	0.0378922	0.0321172	CTNNB1/RARB/FGFR1/PBX1	4
GO:0099175	regulation of postsynapse organization	4/102	98/18670	0.00204726	0.0378922	0.0321172	GRID2/RELN/NLGN1/IL1RAPL1	4
GO:0048066	developmental pigmentation	3/102	47/18670	0.0021562	0.0392205	0.033243	DCT/LRMDA/OCA2	3
GO:0062237	protein localization to postsynapse	3/102	47/18670	0.0021562	0.0392205	0.033243	LRRC7/KIF5C/GPHN	3
GO:0002087	regulation of respiratory gaseous exchange by nervous system process	2/102	13/18670	0.00221664	0.0392928	0.0333043	NLGN1/PBX3	2
GO:0038007	netrin-activated signaling pathway	2/102	13/18670	0.00221664	0.0392928	0.0333043	UNC5C/UNC5D	2
GO:0071415	cellular response to purine-containing compound	2/102	13/18670	0.00221664	0.0392928	0.0333043	PPARGC1A/SLC8A1	2
GO:0035051	cardiocyte differentiation	5/102	167/18670	0.00223466	0.0392928	0.0333043	SGCD/TENM4/MYH11/RARB/SLC8A1	5
GO:0046942	carboxylic acid transport	7/102	331/18670	0.00226463	0.039299	0.0333096	SYT1/ABCC4/SLC23A2/SLC38A11/SLC6A15/SLC7A2/OCA2	7
GO:1901890	positive regulation of cell junction assembly	4/102	101/18670	0.00228535	0.039299	0.0333096	GRID2/ADGRB3/NLGN1/IL1RAPL1	4
GO:0035272	exocrine system development	3/102	48/18670	0.00229089	0.039299	0.0333096	PAX6/FGFR1/NFIB	3
GO:0015849	organic acid transport	7/102	333/18670	0.00234232	0.0393552	0.0333572	SYT1/ABCC4/SLC23A2/SLC38A11/SLC6A15/SLC7A2/OCA2	7
GO:0010469	regulation of signaling receptor activity	5/102	169/18670	0.00235322	0.0393552	0.0333572	PDE4D/LRRC7/RELN/NLGN1/PPARGC1A	5
GO:0001823	mesonephros development	4/102	102/18670	0.00236877	0.0393552	0.0333572	CTNNB1/RARB/FGFR1/PBX1	4
GO:0021549	cerebellum development	4/102	102/18670	0.00236877	0.0393552	0.0333572	GRID2/FOXP2/CNTN1/PPARGC1A	4
GO:0007269	neurotransmitter secretion	5/102	170/18670	0.00241418	0.0394878	0.0334695	SYT1/SNCAIP/CADPS2/NLGN1/PCLO	5
GO:0099643	signal release from synapse	5/102	170/18670	0.00241418	0.0394878	0.0334695	SYT1/SNCAIP/CADPS2/NLGN1/PCLO	5
GO:0051056	regulation of small GTPase mediated signal transduction	7/102	338/18670	0.00254557	0.0408814	0.0346508	ROBO1/ARHGAP6/RELN/FARP1/PSD3/ARHGEF3/TRIO	7
GO:0060425	lung morphogenesis	3/102	50/18670	0.00257566	0.0408814	0.0346508	FOXP2/CTNNB1/NFIB	3
GO:0007501	mesodermal cell fate specification	2/102	14/18670	0.00257688	0.0408814	0.0346508	EYA2/FGFR1	2
GO:0021781	glial cell fate commitment	2/102	14/18670	0.00257688	0.0408814	0.0346508	PAX6/CTNNB1	2
GO:0010721	negative regulation of cell development	7/102	344/18670	0.00280713	0.0440495	0.0373361	PAX6/CTNNB1/FGF13/NLGN1/PBX1/MEIS1/SEMA6D	7
GO:0090596	sensory organ morphogenesis	6/102	256/18670	0.00281833	0.0440495	0.0373361	SDK1/PAX6/CTNNB1/RARB/FGFR1/MEIS1	6
GO:2000179	positive regulation of neural precursor cell proliferation	3/102	52/18670	0.00288139	0.0447039	0.0378907	DCT/PAX6/CTNNB1	3
GO:0014874	response to stimulus involved in regulation of muscle adaptation	2/102	15/18670	0.00296276	0.0453002	0.0383961	FBXO32/PPARGC1A	2
GO:0099558	maintenance of synapse structure	2/102	15/18670	0.00296276	0.0453002	0.0383961	ADGRB3/PCLO	2
GO:0090257	regulation of muscle system process	6/102	259/18670	0.00298523	0.0453154	0.038409	PDE4D/KCNB2/FBXO32/FGF13/PPARGC1A/SLC8A1	6
GO:2001257	regulation of cation channel activity	5/102	180/18670	0.00308867	0.0465507	0.039456	PDE4D/LRRC7/RELN/NLGN1/PPARGC1A	5
GO:0006939	smooth muscle contraction	4/102	110/18670	0.003113	0.0465847	0.0394848	PDE4D/KCNB2/MYH11/SLC8A1	4
GO:0003002	regionalization	7/102	351/18670	0.00313789	0.0466263	0.0395202	ROBO1/PAX6/CTNNB1/RELN/FGFR1/PBX1/PBX3	7
GO:0022037	metencephalon development	4/102	111/18670	0.00321602	0.0474531	0.0402209	GRID2/FOXP2/CNTN1/PPARGC1A	4
GO:0030033	microvillus assembly	2/102	16/18670	0.00337399	0.047869	0.0405734	TNIK/PLD1	2
GO:0044065	regulation of respiratory system process	2/102	16/18670	0.00337399	0.047869	0.0405734	NLGN1/PBX3	2
GO:0055119	relaxation of cardiac muscle	2/102	16/18670	0.00337399	0.047869	0.0405734	PDE4D/SLC8A1	2
GO:0061548	ganglion development	2/102	16/18670	0.00337399	0.047869	0.0405734	UNC5C/CTNNB1	2
GO:0071871	response to epinephrine	2/102	16/18670	0.00337399	0.047869	0.0405734	PDE4D/PPARGC1A	2
GO:0043954	cellular component maintenance	3/102	55/18670	0.00338032	0.047869	0.0405734	ADGRB3/PCLO/RASSF8	3
