# Supplementary material for: Cell Development Deficiency and Gene Expression Dysregulation of Trisomy 21 Retina Revealed by Single-Nucleus RNA Sequencing
Source: Front Bioeng Biotechnol. 2020 Sep 23;8:564057. doi: 10.3389/fbioe.2020.564057 (PMC7538860; doi:10.3389/fbioe.2020.564057)
Supplement: Supplementary Table 5 — The summary of ligand-receptor pairs in cross-cluster and intercellular communication networks. [file Table_5.XLSX]

## Sheet: sum_commun_num_by_clusters
Supplementary Table5.The summary of ligand-receptor pairs in cross-cluster and intercellular communication networks.
	cluster0	cluster1	cluster2	cluster3	cluster4	cluster5	cluster6	cluster7	cluster8	cluster9
cluster0	3	4	10	12	7	4	4	9	5	4	62
cluster1	5	4	9	12	6	5	4	8	6	3	62
cluster2	5	6	10	13	7	7	6	8	5	7	74
cluster3	12	10	21	25	18	14	16	17	11	13	157
cluster4	10	9	20	25	18	11	15	16	9	10	143
cluster5	3	7	13	17	10	6	4	13	9	5	87
cluster6	18	14	24	26	21	19	14	16	17	13	182
cluster7	15	13	21	27	19	15	12	18	13	10	163
cluster8	5	4	4	10	4	6	1	4	4	4	46
cluster9	3	2	3	8	3	3	3	4	2	3	34
	79	73	135	175	113	90	79	113	81	72	1010
